# Supplementary material for: Rebound effects undermine carbon footprint reduction potential of autonomous electric vehicles
Source: Nat Commun. 2023 Oct 6;14:6258. doi: 10.1038/s41467-023-41992-2 (PMC10558530; doi:10.1038/s41467-023-41992-2)
Supplement: Supplementary file 4 — Source Data [file 41467_2023_41992_MOESM4_ESM.zip]

Archive with 7 entries (6 files):
- Raw Dataset/
- Raw Dataset/.DS_Store
- __MACOSX/Raw Dataset/._.DS_Store
- Raw Dataset/Raw data survey.xlsx
- __MACOSX/Raw Dataset/._Raw data survey.xlsx
- Raw Dataset/Filtered survey.xlsx
- __MACOSX/Raw Dataset/._Filtered survey.xlsx
