# Supplementary material for: Rebound effects undermine carbon footprint reduction potential of autonomous electric vehicles
Source: Nat Commun. 2023 Oct 6;14:6258. doi: 10.1038/s41467-023-41992-2 (PMC10558530; doi:10.1038/s41467-023-41992-2)
Supplement: Supplementary file 4 — Source Data [file 41467_2023_41992_MOESM4_ESM.zip › Raw Dataset/Raw data survey.xlsx]

## Sheet: Original ALL Data Set
Date Submitted	Language	1. Age ?	2. Marital status ?	3. Type of employment ?	4. Highest education level ?	5. Average income per month?	6. Number of individuals (including yourself) above 18 years old in your household?	7. Total number of cars in your household ?	1. Number of years of driving experience ?	2. Do you own a car ?	3. Average traveled distance per year?	4. How Much you are willing to pay to buy a new car?	1. How much did you know about AV?	2. Select one statement representing your perception on the safety of AV.	1. Introducing AV will reduce the congestion on the roadways.	2. Introducing AV will reduce fuel consumption.	3. Introducing AV will reduce travel time.	4. Introducing AV will reduce parking cost.	5. AV can encourage me to travel long distance trips more often.	6. AV can allow me to visit places which I feel difficult to reach it through regular car.	7. AV can make my travel more comfortable.	8. AV can eliminate the human errors causing vehicle accidents.	1. I have concerns about securing the autonomous driving system from computer hackers.	2. I have concerns about possibility of accident between regular cars and autonomous vehicles.	3. I have concerns about increase in maintenance cost in term of (updating computer system of the AVs changing equipment’s costs).	4. I have concerns about the performance of autonomous vehicles in harsh environmental conditions (such as during raining weather condition)	1. For what purpose you travel most by car (work, shopping, social, escort) ?	2. In average how many kilometers you travel per work trip?	3. In average what is the total travel time per day that you commute from home to work (only answer if you use a private car otherwise skip this question)?	4. What mode of travel do you mainly use for daily commute?	5. Would you switch to use autonomous vehicle if both regular and autonomous vehicle have the same travel time and travel cost?	6. If you don’t own a driving license yet, or not able to drive (elderly/person with disability), or currently use other mode choice such as (public transport or taxi) would you switch to use autonomous vehicles?	7. If you own an autonomous vehicle, how would your travel distance change compared to your current travel patterns?	8. Overall, after considering the advantages & disadvantages of using autonomous vehicles, would you shift to use autonomous vehicle?"
01/06/2019 3:29:06 pm	English	24	Single	Part time employee	Graduate (Masters or PhD	5,000-10,000 QR	Five	More than 4	6	Yes	10,000- 20,000 KM	80,000- 160,000QR	A simple background from (social media, newspaper or internet)	Generally, AV are safe, but I have minor concern that something could go wrong	Agree	Agree	Strongly agree	Strongly agree	Strongly agree	Agree	Agree	Agree	Agree	Agree	Agree	Agree	Work	20	21-30min	Private car (Driver)	Yes	Yes	No change	Yes, I would use autonomous vehicle
01/07/2019 10:38:14 am	English	41	Single	Full time employee	Bachelor’s degree	10,000-20,000 QR	One	None	not applicable	No	<10,000 KM	20,000- 40,000 QR	First time I heard about it	I need to know a lot about AV and their safety perforce	Disagree.	Neutral	Disagree.	Neutral	Disagree.	Disagree.	Neutral	Neutral	Agree	Strongly agree	Strongly agree	Strongly agree	I don't have a private car	not applicable		Metro	No	No		No, I would not use autonomous vehicle
01/07/2019 11:31:35 am	English	61	Married with children	Full time employee	Bachelor’s degree	20,000-40,000 QR	Four	Four	20	Yes	10,000- 20,000 KM	160,000- 320,000QR	A simple background from (social media, newspaper or internet)	Generally, AV are safe, but I have minor concern that something could go wrong	Disagree.	Agree	Disagree.	Disagree.	Disagree.	Disagree.	Neutral	Agree	Agree	Agree	Agree	Strongly agree	Work	30	31-40min	Private car (Driver)	Yes	No		Yes, I would use autonomous vehicle
01/07/2019 8:52:49 am	English	45	Married with children	Full time employee	Graduate (Masters or PhD	More than 40,000 QR	Three	Two	20	Yes	10,000- 20,000 KM	80,000- 160,000QR	A good background (know some of its properties)	I need to know a lot about AV and their safety perforce	Neutral	Agree	Neutral	Neutral	Disagree.	Totally disagree	Disagree.	Neutral	Agree	Agree	Disagree.	Neutral	Work	20	21-30min	Private car (Driver)	No	Yes	No change	No, I would not use autonomous vehicle
01/07/2019 8:57:40 am	English	31	Married	Full time employee	Graduate (Masters or PhD	10,000-20,000 QR	Five	Four	12	Yes	10,000- 20,000 KM	20,000- 40,000 QR	A simple background from (social media, newspaper or internet)	I am opposed of using AV, unless I can override the control manually	Neutral	Neutral	Neutral	Disagree.	Disagree.	Disagree.	Neutral	Neutral	Agree	Agree	Agree	Neutral	Work	15	21-30min	Private car (Driver)	No	No		No, I would not use autonomous vehicle
01/07/2019 9:29:15 am	English	56	Married with children	Full time employee	Bachelor’s degree	10,000-20,000 QR	Two	Two	20	Yes	<10,000 KM	20,000- 40,000 QR	A simple background from (social media, newspaper or internet)	I need to know a lot about AV and their safety perforce	Neutral	Agree	Agree	Agree	Agree	Neutral	Agree	Agree	Neutral	Neutral	Neutral	Neutral	Work	15	10-20min	Private car (Driver)	Yes	Yes	No change	Yes, I would use autonomous vehicle
01/12/2019 10:42:07 am	English	31	Married with children	Full time employee	Bachelor’s degree	10,000-20,000 QR	Four	One	1	No	21,000- 30,000 KM	80,000- 160,000QR	A good background (know some of its properties)	I think AV are not safe and should not be allowed	Agree	Agree	Agree	Agree	Agree	Agree	Agree	Disagree.	Strongly agree	Strongly agree	Agree	Agree	Work	30	More than 40min	Private car (Passenger)	No	Yes	No change	No, I would not use autonomous vehicle
01/12/2019 11:37:58 am	English	25	Single	Full time employee	Bachelor’s degree	5,000-10,000 QR	More than 5	More than 4	8	Yes	<10,000 KM	80,000- 160,000QR	First time I heard about it	I need to know a lot about AV and their safety perforce	Agree	Agree	Totally disagree	Totally disagree	Strongly agree	Strongly agree	Strongly agree	Neutral	Strongly agree	Strongly agree	Strongly agree	Strongly agree	Social	10	10-20min	Private car (Driver)	Yes	Yes	No change	Yes, I would use autonomous vehicle
02/06/2019 10:19:03 pm	English	18	Single	Student	Bachelor’s degree	Not Applicable	Four	More than 4	1	Yes	10,000- 20,000 KM	80,000- 160,000QR	A simple background from (social media, newspaper or internet)	Generally, AV are safe, but I have minor concern that something could go wrong	Strongly agree	Agree	Agree	Agree	Strongly agree	Neutral	Agree	Agree	Agree	Neutral	Agree	Neutral	Social	10	21-30min	Private car (Driver)	No	Yes	No change	No, I would not use autonomous vehicle
02/06/2019 10:36:59 pm	English	19	Single	Student	Bachelor’s degree	< 5,000 QR	Four	Two	1	Yes	10,000- 20,000 KM	20,000- 40,000 QR	A strong background (know what kind of technology are used in AV)	I think AV are not safe and should not be allowed	Neutral	Agree	Neutral	Agree	Neutral	Neutral	Neutral	Disagree.	Agree	Agree	Neutral	Agree	Social	5	Less than 10 min	Private car (Driver)	No	No		No, I would not use autonomous vehicle
02/06/2019 10:44:28 pm	English	18	Single	Student	High school or less	Not Applicable	Two	Three	2	Yes	<10,000 KM	80,000- 160,000QR	A strong background (know what kind of technology are used in AV)	Generally, AV are safe, but I have minor concern that something could go wrong	Strongly agree	Strongly agree	Agree	Neutral	Strongly agree	Disagree.	Agree	Strongly agree	Disagree.	Agree	Disagree.	Totally disagree	Social	15	10-20min	Private car (Driver)	Yes	Yes	Slight increase (10-20% more)	Yes, I would use autonomous vehicle
02/06/2019 10:50:42 pm	Arabic	19	Single	Student	Bachelor’s degree	Not Applicable	Two	Three	not applicable	No	<10,000 KM	40,000- 80,000 QR	A simple background from (social media, newspaper or internet)	Generally, AV are safe, but I have minor concern that something could go wrong	Agree	Agree	Neutral	Strongly agree	Strongly agree	Strongly agree	Strongly agree	Neutral	Agree	Agree	Agree	Agree	I don't have a private car	not applicable		Private car (Passenger)	Yes	Yes	Moderate increase (20-50% more in distance)	No, I would not use autonomous vehicle
02/06/2019 10:50:59 pm	English	18	Single	Other	High school or less	Not Applicable	Four	Three	not applicable	No	<10,000 KM	40,000- 80,000 QR	A good background (know some of its properties)	I am opposed of using AV, unless I can override the control manually	Agree	Agree	Neutral	Disagree.	Disagree.	Disagree.	Neutral	Disagree.	Disagree.	Agree	Strongly agree	Strongly agree	I don't have a private car	not applicable		Private car (Passenger)	No	No		No, I would not use autonomous vehicle
02/06/2019 11:09:27 pm	English	18	Single	Student	High school or less	Not Applicable	Three	Three	1	Yes	<10,000 KM	40,000- 80,000 QR	A strong background (know what kind of technology are used in AV)	I am opposed of using AV, unless I can override the control manually	Agree	Agree	Neutral	Disagree.	Agree	Disagree.	Agree	Neutral	Agree	Agree	Agree	Agree	Social	5	10-20min	Private car (Driver)	No	Yes	Slight increase (10-20% more)	Yes, I would use autonomous vehicle
02/06/2019 11:12:49 pm	Arabic	28	Married with children	Full time employee	High school or less	20,000-40,000 QR	Two	Three	10	Yes	>40,000 KM	80,000- 160,000QR	A simple background from (social media, newspaper or internet)	Generally, AV are safe, but I have minor concern that something could go wrong	Agree	Agree	Totally disagree	Agree	Agree	Agree	Agree	Agree	Agree	Agree	Agree	Agree	Work	20	More than 40min	Private car (Driver)	Yes	Yes	Moderate increase (20-50% more in distance)	Yes, I would use autonomous vehicle
02/06/2019 11:17:16 pm	Arabic	19	Single	Student	High school or less	Not Applicable	One	Three	1	Yes	>40,000 KM	20,000- 40,000 QR	A simple background from (social media, newspaper or internet)	I have no concern about AV safety	Disagree.	Strongly agree	Disagree.	Disagree.	Totally disagree	Neutral	Neutral	Disagree.	Agree	Agree	Strongly agree	Agree	Shopping	5	21-30min	Private car (Passenger)	No	No		No, I would not use autonomous vehicle
02/06/2019 11:34:36 pm	English	32	Married	Full time employee	Bachelor’s degree	10,000-20,000 QR	Two	Two	12	Yes	10,000- 20,000 KM	40,000- 80,000 QR	A simple background from (social media, newspaper or internet)	I need to know a lot about AV and their safety perforce	Neutral	Neutral	Neutral	Neutral	Agree	Agree	Neutral	Neutral	Agree	Agree	Strongly agree	Strongly agree	Work	25	21-30min	Private car (Passenger)	No	No		Yes, I would use autonomous vehicle
02/06/2019 11:48:51 pm	English	25	Single	Full time employee	Bachelor’s degree	10,000-20,000 QR	Five	More than 4	7	Yes	31,000- 40,000 KM	40,000- 80,000 QR	A simple background from (social media, newspaper or internet)	Generally, AV are safe, but I have minor concern that something could go wrong	Disagree.	Neutral	Totally disagree	Disagree.	Neutral	Agree	Agree	Neutral	Strongly agree	Agree	Agree	Agree	Work	15	21-30min	Private car (Passenger)	Yes	No		No, I would not use autonomous vehicle
02/06/2019 4:13:33 pm	English	24	Single	Part time employee	Graduate (Masters or PhD	5,000-10,000 QR	Five	More than 4	6	Yes	10,000- 20,000 KM	80,000- 160,000QR	A simple background from (social media, newspaper or internet)	Generally, AV are safe, but I have minor concern that something could go wrong	Agree	Agree	Agree	Agree	Agree	Agree	Agree	Agree	Agree	Agree	Agree	Agree	Work	20	21-30min	Private car (Driver)	No	Yes	No change	No, I would not use autonomous vehicle
02/06/2019 4:28:51 pm	Arabic	24	Single	Part time employee	Graduate (Masters or PhD	5,000-10,000 QR	Five	More than 4	6	Yes	10,000- 20,000 KM	80,000- 160,000QR	A simple background from (social media, newspaper or internet)	Generally, AV are safe, but I have minor concern that something could go wrong	Agree	Agree	Agree	Agree	Agree	Agree	Agree	Agree	Strongly agree	Strongly agree	Agree	Agree	Work	20	21-30min	Private car (Driver)	No	Yes	No change	No, I would not use autonomous vehicle
02/06/2019 4:51:43 pm	English	24	Single	Part time employee	Graduate (Masters or PhD	5,000-10,000 QR	Five	More than 4	6	Yes	10,000- 20,000 KM	80,000- 160,000QR	A simple background from (social media, newspaper or internet)	I need to know a lot about AV and their safety perforce	Neutral	Neutral	Neutral	Neutral	Neutral	Neutral	Neutral	Neutral	Neutral	Neutral	Neutral	Neutral	Work	20	21-30min	Private car (Driver)	No	Yes	No change	No, I would not use autonomous vehicle
02/07/2019 10:46:35 am	English	29	Single	Full time employee	Graduate (Masters or PhD	10,000-20,000 QR	One	One	6	Yes	21,000- 30,000 KM	20,000- 40,000 QR	A good background (know some of its properties)	I need to know a lot about AV and their safety perforce	Neutral	Neutral	Agree	Agree	Agree	Disagree.	Neutral	Agree	Agree	Strongly agree	Strongly agree	Strongly agree	Work	10	10-20min	Private car (Driver)	No	No		No, I would not use autonomous vehicle
02/07/2019 8:09:29 am	English	40	Married with children	Full time employee	Graduate (Masters or PhD	20,000-40,000 QR	Two	One	20	Yes	<10,000 KM	80,000- 160,000QR	A simple background from (social media, newspaper or internet)	I am opposed of using AV, unless I can override the control manually	Agree	Neutral	Neutral	Disagree.	Agree	Agree	Agree	Disagree.	Strongly agree	Agree	Strongly agree	Strongly agree	Work	15	21-30min	Private car (Driver)	Yes	Yes	No change	No, I would not use autonomous vehicle
02/12/2019 10:05:16 am	English	47	Married	Full time employee	Bachelor’s degree	20,000-40,000 QR	Two	Two	20	Yes	10,000- 20,000 KM	80,000- 160,000QR	A good background (know some of its properties)	I need to know a lot about AV and their safety perforce	Agree	Agree	Agree	Strongly agree	Neutral	Agree	Neutral	Agree	Strongly agree	Strongly agree	Disagree.	Neutral	Work	5	More than 40min	Private car (Driver)	Yes	Yes	No change	Yes, I would use autonomous vehicle
02/12/2019 10:15:02 am	English	40	Married	Full time employee	Bachelor’s degree	20,000-40,000 QR	Three	Two	20	Yes	21,000- 30,000 KM	160,000- 320,000QR	A simple background from (social media, newspaper or internet)	I think AV are not safe and should not be allowed	Totally disagree	Totally disagree	Totally disagree	Totally disagree	Totally disagree	Totally disagree	Agree	Disagree.	Agree	Agree	Agree	Agree	Work	15	More than 40min	Private car (Driver)	No	No		No, I would not use autonomous vehicle
02/12/2019 12:49:38 am	English	23	Single	Student	Bachelor’s degree	More than 40,000 QR	Five	More than 4	5	Yes	31,000- 40,000 KM	160,000- 320,000QR	A strong background (know what kind of technology are used in AV)	Generally, AV are safe, but I have minor concern that something could go wrong	Agree	Strongly agree	Neutral	Neutral	Disagree.	Disagree.	Agree	Agree	Agree	Agree	Neutral	Disagree.	Work	10	10-20min	Private car (Driver)	Yes	Yes	No change	Yes, I would use autonomous vehicle
03/06/2019 1:29:15 am	English	20	Single	Student	Diploma degree	Not Applicable	Five	Three	4	Yes	>40,000 KM	20,000- 40,000 QR	First time I heard about it	I have no concern about AV safety	Neutral	Neutral	Agree	Agree	Agree	Neutral	Neutral	Agree	Neutral	Neutral	Neutral	Neutral	Others/Escort	25	21-30min	Private car (Driver)	No	No		No, I would not use autonomous vehicle
03/06/2019 10:00:41 pm	English	51	Married with children	Full time employee	Bachelor’s degree	10,000-20,000 QR	Two	Two	20	Yes	21,000- 30,000 KM	20,000- 40,000 QR	A simple background from (social media, newspaper or internet)	I have no concern about AV safety	Neutral	Neutral	Neutral	Neutral	Neutral	Neutral	Neutral	Neutral	Neutral	Neutral	Neutral	Neutral	I don't have a private car	15	21-30min	Private car (Driver)	Yes	No		No, I would not use autonomous vehicle
03/06/2019 10:08:23 pm	English	48	Married with children	Part time employee	Diploma degree	10,000-20,000 QR	One	One	20	Yes	<10,000 KM	20,000- 40,000 QR	A simple background from (social media, newspaper or internet)	I need to know a lot about AV and their safety perforce	Agree	Agree	Agree	Agree	Disagree.	Agree	Agree	Agree	Agree	Agree	Agree	Strongly agree	Shopping	25	10-20min	Private car (Passenger)	Yes	Yes	Slight increase (10-20% more)	Yes, I would use autonomous vehicle
03/06/2019 10:51:13 pm	English	43	Married with children	Part time employee	Bachelor’s degree	10,000-20,000 QR	Four	Three	20	Yes	<10,000 KM	20,000- 40,000 QR	A simple background from (social media, newspaper or internet)	Generally, AV are safe, but I have minor concern that something could go wrong	Strongly agree	Strongly agree	Strongly agree	Strongly agree	Strongly agree	Strongly agree	Strongly agree	Strongly agree	Strongly agree	Strongly agree	Totally disagree	Strongly agree	Work	15	31-40min	Private car (Driver)	No	Yes	Moderate increase (20-50% more in distance)	Yes, I would use autonomous vehicle
03/06/2019 11:18:33 pm	English	53	Married with children	Full time employee	Bachelor’s degree	20,000-40,000 QR	Five	More than 4	20	Yes	10,000- 20,000 KM	160,000- 320,000QR	A simple background from (social media, newspaper or internet)	I need to know a lot about AV and their safety perforce	Agree	Agree	Neutral	Agree	Neutral	Neutral	Agree	Agree	Agree	Neutral	Neutral	Neutral	Work	30	31-40min	Private car (Driver)	Yes	Yes	Moderate increase (20-50% more in distance)	Yes, I would use autonomous vehicle
03/06/2019 11:26:22 pm	Arabic	24	Single	Full time employee	Graduate (Masters or PhD	5,000-10,000 QR	Five	Four	6	Yes	>40,000 KM	40,000- 80,000 QR	A simple background from (social media, newspaper or internet)	Generally, AV are safe, but I have minor concern that something could go wrong	Agree	Agree	Agree	Neutral	Agree	Agree	Agree	Agree	Agree	Strongly agree	Strongly agree	Agree	Work	30	More than 40min	Private car (Driver)	Yes	Yes	Moderate increase (20-50% more in distance)	Yes, I would use autonomous vehicle
03/06/2019 11:33:18 pm	Arabic	44	Married with children	Housewife	High school or less	Not Applicable	Four	More than 4	20	Yes	10,000- 20,000 KM	20,000- 40,000 QR	A simple background from (social media, newspaper or internet)	Generally, AV are safe, but I have minor concern that something could go wrong	Neutral	Neutral	Neutral	Disagree.	Disagree.	Neutral	Neutral	Neutral	Neutral	Neutral	Neutral	Neutral	Others/Escort	5	Less than 10 min	Private car (Passenger)	No	Yes	No change	No, I would not use autonomous vehicle
03/06/2019 12:26:45 am	English	21	Single	Student	Bachelor’s degree	< 5,000 QR	Three	Four	4	Yes	21,000- 30,000 KM	40,000- 80,000 QR	A simple background from (social media, newspaper or internet)	I have no concern about AV safety	Strongly agree	Agree	Neutral	Agree	Agree	Agree	Strongly agree	Agree	Agree	Disagree.	Strongly agree	Agree	Social	20	21-30min	Private car (Passenger)	Yes	Yes	Moderate increase (20-50% more in distance)	Yes, I would use autonomous vehicle
03/06/2019 2:02:21 am	English	22	Single	Student	High school or less	Not Applicable	One	None	not applicable	No	<10,000 KM	20,000- 40,000 QR	First time I heard about it	I need to know a lot about AV and their safety perforce	Agree	Agree	Agree	Agree	Agree	Agree	Agree	Agree	Agree	Agree	Agree	Agree	Shopping	10	21-30min	Taxi	Yes	Yes	Slight increase (10-20% more)	Yes, I would use autonomous vehicle
03/06/2019 2:39:49 am	English	18	Single	Student	High school or less	Not Applicable	One	Three	0	No	10,000- 20,000 KM	80,000- 160,000QR	A simple background from (social media, newspaper or internet)	I need to know a lot about AV and their safety perforce	Totally disagree	Disagree.	Totally disagree	Totally disagree	Strongly agree	Totally disagree	Disagree.	Agree	Strongly agree	Strongly agree	Strongly agree	Strongly agree	Social	20	31-40min	Private car (Driver)	No	Yes	No change	No, I would not use autonomous vehicle
03/06/2019 3:07:26 am	Arabic	35	Married	Full time employee	Diploma degree	10,000-20,000 QR	More than 5	Four	15	Yes	10,000- 20,000 KM	40,000- 80,000 QR	A good background (know some of its properties)	I have no concern about AV safety	Strongly agree	Strongly agree	Strongly agree	Strongly agree	Strongly agree	Neutral	Strongly agree	Strongly agree	Disagree.	Neutral	Agree	Neutral	Work	15	31-40min	Private car (Driver)	No	Yes	Slight increase (10-20% more)	No, I would not use autonomous vehicle
03/06/2019 3:43:56 am	English	20	Single	Student	Bachelor’s degree	< 5,000 QR	Two	One	3	Yes	31,000- 40,000 KM	20,000- 40,000 QR	First time I heard about it	Generally, AV are safe, but I have minor concern that something could go wrong	Neutral	Neutral	Neutral	Neutral	Neutral	Neutral	Neutral	Neutral	Neutral	Neutral	Neutral	Neutral	Work	10	21-30min	Private car (Driver)	Yes	Yes	Moderate increase (20-50% more in distance)	Yes, I would use autonomous vehicle
03/06/2019 4:14:15 am	English	24	Single	Student	Bachelor’s degree	Not Applicable	Three	Three	5	Yes	21,000- 30,000 KM	40,000- 80,000 QR	A simple background from (social media, newspaper or internet)	I need to know a lot about AV and their safety perforce	Neutral	Neutral	Agree	Agree	Neutral	Strongly agree	Strongly agree	Strongly agree	Strongly agree	Disagree.	Neutral	Agree	Social	15	10-20min	Private car (Driver)	Yes	Yes	Moderate increase (20-50% more in distance)	Yes, I would use autonomous vehicle
03/06/2019 4:23:52 am	English	18	Single	Student	Bachelor’s degree	Not Applicable	Four	Two	1	Yes	10,000- 20,000 KM	40,000- 80,000 QR	A strong background (know what kind of technology are used in AV)	Generally, AV are safe, but I have minor concern that something could go wrong	Neutral	Disagree.	Neutral	Strongly agree	Neutral	Neutral	Neutral	Strongly agree	Disagree.	Disagree.	Strongly agree	Neutral	Social	20	More than 40min	Private car (Driver)	No	Yes	Moderate increase (20-50% more in distance)	Yes, I would use autonomous vehicle
03/06/2019 5:09:33 am	Arabic	17	Single	Student	High school or less	Not Applicable	Five	Three	not applicable	No	10,000- 20,000 KM	20,000- 40,000 QR	A good background (know some of its properties)	I have no concern about AV safety	Neutral	Neutral	Neutral	Neutral	Agree	Neutral	Agree	Neutral	Neutral	Neutral	Neutral	Neutral	I don't have a private car	not applicable	Less than 10 min	Taxi	Yes	Yes	Moderate increase (20-50% more in distance)	Yes, I would use autonomous vehicle
03/06/2019 5:32:42 pm	English	24	Single	Full time employee	Bachelor’s degree	5,000-10,000 QR	Two	Two	8	Yes	21,000- 30,000 KM	40,000- 80,000 QR	First time I heard about it	I need to know a lot about AV and their safety perforce	Neutral	Disagree.	Disagree.	Neutral	Agree	Strongly agree	Agree	Agree	Strongly agree	Agree	Strongly agree	Agree	Work	30	31-40min	Private car (Driver)	No	Yes	Moderate increase (20-50% more in distance)	No, I would not use autonomous vehicle
03/06/2019 6:49:40 am	Arabic	18	Single	Student	High school or less	Not Applicable	One	One	not applicable	No	<10,000 KM	20,000- 40,000 QR	A simple background from (social media, newspaper or internet)	Generally, AV are safe, but I have minor concern that something could go wrong	Neutral	Agree	Agree	Agree	Agree	Agree	Agree	Agree	Neutral	Agree	Agree	Neutral	Work	15	21-30min	Private car (Passenger)	Yes	Yes	Moderate increase (20-50% more in distance)	Yes, I would use autonomous vehicle
03/06/2019 8:25:54 pm	Arabic	23	Single	Student	Bachelor’s degree	< 5,000 QR	Three	Two	6	Yes	31,000- 40,000 KM	20,000- 40,000 QR	A strong background (know what kind of technology are used in AV)	Generally, AV are safe, but I have minor concern that something could go wrong	Strongly agree	Strongly agree	Neutral	Agree	Agree	Disagree.	Agree	Strongly agree	Agree	Agree	Strongly agree	Strongly agree	Others/Escort	25	31-40min	Private car (Driver)	Yes	No		Yes, I would use autonomous vehicle
03/06/2019 9:56:21 pm	English	22	Married	Full time employee	Bachelor’s degree	Not Applicable	One	One	5	Yes	<10,000 KM	80,000- 160,000QR	A good background (know some of its properties)	Generally, AV are safe, but I have minor concern that something could go wrong	Neutral	Neutral	Disagree.	Disagree.	Agree	Neutral	Neutral	Neutral	Agree	Agree	Agree	Neutral	Work	5	Less than 10 min	Private car (Driver)	No	Yes	No change	No, I would not use autonomous vehicle
03/06/2019 9:58:57 pm	English	41	Married with children	Full time employee	Bachelor’s degree	20,000-40,000 QR	One	Two	19	Yes	10,000- 20,000 KM	20,000- 40,000 QR	A simple background from (social media, newspaper or internet)	Generally, AV are safe, but I have minor concern that something could go wrong	Agree	Agree	Agree	Neutral	Agree	Neutral	Agree	Agree	Agree	Neutral	Neutral	Neutral	Work	30	31-40min	Private car (Driver)	Yes	Yes	Moderate increase (20-50% more in distance)	Yes, I would use autonomous vehicle
03/12/2019 2:50:51 am	English	19	Single	Student	Bachelor’s degree	< 5,000 QR	One	Four	not applicable	No	10,000- 20,000 KM	160,000- 320,000QR	First time I heard about it	Generally, AV are safe, but I have minor concern that something could go wrong	Agree	Agree	Agree	Agree	Strongly agree	Agree	Strongly agree	Strongly agree	Strongly agree	Strongly agree	Strongly agree	Strongly agree	Work	25	More than 40min	Private car (Driver)	Yes	Yes	No change	Yes, I would use autonomous vehicle
04/06/2019 1:37:00 pm	English	20	Single	Student	Bachelor’s degree	Not Applicable	Four	One	1	Yes	10,000- 20,000 KM	20,000- 40,000 QR	First time I heard about it	I need to know a lot about AV and their safety perforce	Strongly agree	Agree	Agree	Strongly agree	Agree	Disagree.	Neutral	Agree	Strongly agree	Neutral	Agree	Agree	Social	5	10-20min	Private car (Driver)	Yes	No		No, I would not use autonomous vehicle
04/06/2019 2:08:13 am	Arabic	24	Single	Student	Graduate (Masters or PhD	10,000-20,000 QR	Two	Two	8	Yes	21,000- 30,000 KM	20,000- 40,000 QR	First time I heard about it	I need to know a lot about AV and their safety perforce	Disagree.	Disagree.	Agree	Disagree.	Agree	Neutral	Agree	Neutral	Agree	Agree	Strongly agree	Strongly agree	Work	20	21-30min	Private car (Driver)	No	Yes	Slight increase (10-20% more)	No, I would not use autonomous vehicle
04/06/2019 9:14:06 am	English	24	Single	Full time employee	Graduate (Masters or PhD	20,000-40,000 QR	Two	Three	7	Yes	21,000- 30,000 KM	80,000- 160,000QR	A good background (know some of its properties)	I need to know a lot about AV and their safety perforce	Agree	Agree	Agree	Disagree.	Agree	Neutral	Agree	Agree	Agree	Agree	Agree	Agree	Work	15	More than 40min	Private car (Driver)	No	Yes	Considerable increase (50%-100%)	No, I would not use autonomous vehicle
04/06/2019 9:32:11 pm	Arabic	50	Married	Full time employee	High school or less	20,000-40,000 QR	Four	Four	20	Yes	>40,000 KM	160,000- 320,000QR	A simple background from (social media, newspaper or internet)	Generally, AV are safe, but I have minor concern that something could go wrong	Agree	Agree	Agree	Agree	Agree	Agree	Agree	Agree	Neutral	Neutral	Neutral	Neutral	Work	30	More than 40min	Private car (Passenger)	Yes	Yes	Significant increase (at least 2 times more)	Yes, I would use autonomous vehicle
04/12/2019 12:15:47 pm	English	47	Married with children	Full time employee	Bachelor’s degree	20,000-40,000 QR	Three	Two	20	Yes	10,000- 20,000 KM	80,000- 160,000QR	A simple background from (social media, newspaper or internet)	I need to know a lot about AV and their safety perforce	Disagree.	Disagree.	Agree	Agree	Totally disagree	Disagree.	Disagree.	Disagree.	Agree	Agree	Agree	Agree	Others/Escort	20	More than 40min	Private car (Passenger)	No	Yes	Moderate increase in distance (20-50% more )	No, I would not use autonomous vehicle
04/12/2019 2:28:05 pm	Arabic	21	Single	Student	High school or less	Not Applicable	Three	Two	3	No	<10,000 KM	20,000- 40,000 QR	A simple background from (social media, newspaper or internet)	I have no concern about AV safety	Agree	Agree	Neutral	Agree	Agree	Neutral	Agree	Agree	Neutral	Agree	Disagree.	Disagree.	I don't have a private car	not applicable		Taxi	Yes	Yes	Slight increase in distance (10-20% more)	Yes, I would use autonomous vehicle
05/06/2019 1:34:14 pm	English	38	Married with children	Full time employee	Graduate (Masters or PhD	20,000-40,000 QR	Three	One	7	Yes	10,000- 20,000 KM	80,000- 160,000QR	A simple background from (social media, newspaper or internet)	Generally, AV are safe, but I have minor concern that something could go wrong	Disagree.	Strongly agree	Neutral	Disagree.	Strongly agree	Disagree.	Strongly agree	Agree	Strongly agree	Agree	Agree	Agree	Work	30	21-30min	Private car (Driver)	No	Yes	No change	No, I would not use autonomous vehicle
05/06/2019 1:36:37 pm	English	58	Married with children	Full time employee	Bachelor’s degree	20,000-40,000 QR	Two	Three	20	Yes	>40,000 KM	80,000- 160,000QR	A good background (know some of its properties)	Generally, AV are safe, but I have minor concern that something could go wrong	Agree	Agree	Neutral	Neutral	Agree	Neutral	Agree	Agree	Agree	Agree	Agree	Agree	Work	30	10-20min	Private car (Passenger)	No	No		Yes, I would use autonomous vehicle
05/06/2019 1:58:38 pm	English	53	Married with children	Part time employee	Bachelor’s degree	20,000-40,000 QR	Three	Four	20	Yes	21,000- 30,000 KM	80,000- 160,000QR	A simple background from (social media, newspaper or internet)	Generally, AV are safe, but I have minor concern that something could go wrong	Agree	Agree	Agree	Agree	Neutral	Agree	Agree	Agree	Agree	Neutral	Neutral	Agree	Social	30	More than 40min	Private car (Driver)	Yes	Yes	No change	Yes, I would use autonomous vehicle
05/06/2019 10:48:56 pm	Arabic	35	Single	Full time employee	Bachelor’s degree	< 5,000 QR	One	One	11	Yes	10,000- 20,000 KM	20,000- 40,000 QR	First time I heard about it	I have no concern about AV safety	Agree	Strongly agree	Disagree.	Agree	Agree	Agree	Agree	Agree	Agree	Agree	Agree	Agree	Work	10	Less than 10 min	Private car (Driver)	Yes	Yes	No change	No, I would not use autonomous vehicle
05/06/2019 5:05:25 pm	English	52	Married with children	Full time employee	Bachelor’s degree	More than 40,000 QR	Three	More than 4	20	Yes	21,000- 30,000 KM	160,000- 320,000QR	A simple background from (social media, newspaper or internet)	Generally, AV are safe, but I have minor concern that something could go wrong	Agree	Strongly agree	Strongly agree	Strongly agree	Agree	Agree	Agree	Agree	Neutral	Agree	Neutral	Neutral	Work	15	10-20min	Private car (Passenger)	Yes	Yes	Slight increase (10-20% more)	No, I would not use autonomous vehicle
05/06/2019 5:21:00 pm	English	51	Married	Full time employee	Graduate (Masters or PhD	More than 40,000 QR	More than 5	More than 4	20	Yes	21,000- 30,000 KM	More than 320,000 QR	A simple background from (social media, newspaper or internet)	I need to know a lot about AV and their safety perforce	Neutral	Neutral	Neutral	Neutral	Neutral	Neutral	Agree	Neutral	Neutral	Agree	Neutral	Neutral	Work	15	Less than 10 min	Private car (Driver)	No	Yes	Slight increase (10-20% more)	No, I would not use autonomous vehicle
05/06/2019 5:26:05 pm	Arabic	39	Married with children	Full time employee	High school or less	More than 40,000 QR	Four	Three	20	Yes	>40,000 KM	More than 320,000 QR	A simple background from (social media, newspaper or internet)	Generally, AV are safe, but I have minor concern that something could go wrong	Disagree.	Neutral	Agree	Neutral	Neutral	Strongly agree	Agree	Agree	Agree	Agree	Agree	Agree	Others/Escort	10	21-30min	Private car (Driver)	Yes	Yes	Moderate increase (20-50% more in distance)	Yes, I would use autonomous vehicle
05/06/2019 5:27:33 pm	English	28	Married with children	Full time employee	Bachelor’s degree	< 5,000 QR	Two	One	10	Yes	21,000- 30,000 KM	20,000- 40,000 QR	A simple background from (social media, newspaper or internet)	Generally, AV are safe, but I have minor concern that something could go wrong	Neutral	Neutral	Disagree.	Disagree.	Agree	Agree	Agree	Disagree.	Strongly agree	Agree	Strongly agree	Strongly agree	Work	30	21-30min	Private car (Driver)	Yes	Yes	No change	Yes, I would use autonomous vehicle
05/06/2019 5:29:11 pm	English	31	Single	Unemployed	Bachelor’s degree	Not Applicable	Three	Four	20	Yes	<10,000 KM	40,000- 80,000 QR	A strong background (know what kind of technology are used in AV)	I am opposed of using AV, unless I can override the control manually	Neutral	Neutral	Neutral	Neutral	Neutral	Neutral	Neutral	Neutral	Neutral	Neutral	Neutral	Neutral	Shopping	30	31-40min	Private car (Passenger)	Yes	Yes	Slight increase (10-20% more)	Yes, I would use autonomous vehicle
05/06/2019 5:37:07 pm	English	31	Married with children	Full time employee	Bachelor’s degree	10,000-20,000 QR	Three	Two	13	Yes	21,000- 30,000 KM	40,000- 80,000 QR	First time I heard about it	I need to know a lot about AV and their safety perforce	Agree	Neutral	Agree	Neutral	Neutral	Neutral	Agree	Neutral	Neutral	Neutral	Agree	Agree	Work	10	10-20min	Private car (Passenger)	Yes	Yes	Moderate increase (20-50% more in distance)	Yes, I would use autonomous vehicle
05/06/2019 5:41:30 pm	English	56	Married with children	Full time employee	Graduate (Masters or PhD	More than 40,000 QR	More than 5	Four	20	Yes	10,000- 20,000 KM	160,000- 320,000QR	A simple background from (social media, newspaper or internet)	Generally, AV are safe, but I have minor concern that something could go wrong	Agree	Agree	Agree	Agree	Agree	Agree	Strongly agree	Strongly agree	Neutral	Neutral	Agree	Disagree.	Work	30	More than 40min	Private car (Driver)	Yes	Yes	Significant increase (at least 2 times more)	Yes, I would use autonomous vehicle
05/06/2019 5:41:33 pm	English	50	Married with children	Full time employee	Bachelor’s degree	20,000-40,000 QR	Three	Four	20	Yes	10,000- 20,000 KM	80,000- 160,000QR	A simple background from (social media, newspaper or internet)	Generally, AV are safe, but I have minor concern that something could go wrong	Totally disagree	Neutral	Disagree.	Totally disagree	Neutral	Totally disagree	Agree	Disagree.	Disagree.	Agree	Agree	Agree	Work	20	31-40min	Private car (Driver)	No	Yes	No change	No, I would not use autonomous vehicle
05/06/2019 5:46:51 pm	Arabic	48	Married	Full time employee	Bachelor’s degree	10,000-20,000 QR	Two	Two	20	Yes	31,000- 40,000 KM	40,000- 80,000 QR	A simple background from (social media, newspaper or internet)	I need to know a lot about AV and their safety perforce	Neutral	Neutral	Neutral	Disagree.	Disagree.	Disagree.	Neutral	Neutral	Neutral	Neutral	Neutral	Neutral	Work	30	More than 40min	Private car (Driver)	Yes	Yes	No change	No, I would not use autonomous vehicle
05/06/2019 5:49:52 pm	English	44	Married	Full time employee	Bachelor’s degree	< 5,000 QR	More than 5	More than 4	8	Yes	21,000- 30,000 KM	20,000- 40,000 QR	A simple background from (social media, newspaper or internet)	I have no concern about AV safety	Disagree.	Neutral	Neutral	Agree	Neutral	Agree	Agree	Neutral	Disagree.	Neutral	Neutral	Neutral	Shopping	15	21-30min	Private car (Passenger)	No	No		No, I would not use autonomous vehicle
05/06/2019 5:50:20 pm	English	29	Married with children	Full time employee	Bachelor’s degree	20,000-40,000 QR	One	Three	10	Yes	>40,000 KM	More than 320,000 QR	A simple background from (social media, newspaper or internet)	Generally, AV are safe, but I have minor concern that something could go wrong	Strongly agree	Strongly agree	Strongly agree	Strongly agree	Agree	Neutral	Strongly agree	Strongly agree	Strongly agree	Agree	Strongly agree	Strongly agree	Social	20	More than 40min	Private car (Driver)	Yes	Yes	Significant increase (at least 2 times more)	Yes, I would use autonomous vehicle
05/06/2019 5:58:29 pm	English	29	Married	Full time employee	Bachelor’s degree	20,000-40,000 QR	Five	More than 4	10	Yes	<10,000 KM	160,000- 320,000QR	A simple background from (social media, newspaper or internet)	I think AV are not safe and should not be allowed	Disagree.	Strongly agree	Disagree.	Disagree.	Agree	Disagree.	Neutral	Agree	Neutral	Agree	Agree	Agree	Work	15	10-20min	Private car (Driver)	No	Yes	No change	No, I would not use autonomous vehicle
05/06/2019 6:00:22 pm	English	52	Married	Full time employee	Bachelor’s degree	20,000-40,000 QR	Three	Three	20	Yes	10,000- 20,000 KM	160,000- 320,000QR	A simple background from (social media, newspaper or internet)	I think AV are not safe and should not be allowed	Agree	Agree	Neutral	Agree	Agree	Neutral	Strongly agree	Totally disagree	Agree	Strongly agree	Strongly agree	Strongly agree	Work	15	21-30min	Private car (Driver)	Yes	Yes	No change	Yes, I would use autonomous vehicle
05/06/2019 6:00:47 pm	English	29	Married with children	Full time employee	Diploma degree	10,000-20,000 QR	One	Three	12	Yes	21,000- 30,000 KM	160,000- 320,000QR	A good background (know some of its properties)	Generally, AV are safe, but I have minor concern that something could go wrong	Neutral	Disagree.	Disagree.	Neutral	Neutral	Totally disagree	Agree	Neutral	Agree	Neutral	Neutral	Neutral	Others/Escort	30	More than 40min	Private car (Driver)	No	Yes	Slight increase (10-20% more)	Yes, I would use autonomous vehicle
05/06/2019 6:08:16 pm	English	57	Married with children	Full time employee	Bachelor’s degree	10,000-20,000 QR	More than 5	Two	20	No	31,000- 40,000 KM	20,000- 40,000 QR	First time I heard about it	I need to know a lot about AV and their safety perforce	Agree	Agree	Agree	Agree	Agree	Agree	Agree	Agree	Agree	Agree	Agree	Agree	Work	30	More than 40min	Private car (Driver)	Yes	Yes	Moderate increase (20-50% more in distance)	Yes, I would use autonomous vehicle
05/06/2019 6:18:15 pm	Arabic	47	Married with children	Full time employee	Diploma degree	More than 40,000 QR	One	More than 4	20	Yes	10,000- 20,000 KM	More than 320,000 QR	A strong background (know what kind of technology are used in AV)	I have no concern about AV safety	Neutral	Neutral	Neutral	Neutral	Neutral	Neutral	Neutral	Neutral	Neutral	Totally disagree	Agree	Neutral	Shopping	5	Less than 10 min	Private car (Driver)	No	No		Yes, I would use autonomous vehicle
05/06/2019 6:24:49 pm	Arabic	53	Married	Full time employee	High school or less	More than 40,000 QR	More than 5	More than 4	20	Yes	<10,000 KM	80,000- 160,000QR	A simple background from (social media, newspaper or internet)	I need to know a lot about AV and their safety perforce	Totally disagree	Agree	Agree	Neutral	Agree	Neutral	Neutral	Neutral	Agree	Agree	Agree	Agree	Social	25	21-30min	Private car (Driver)	Yes	Yes	Moderate increase (20-50% more in distance)	Yes, I would use autonomous vehicle
05/06/2019 6:38:59 pm	Arabic	35	Married with children	Full time employee	Bachelor’s degree	10,000-20,000 QR	One	Two	16	Yes	10,000- 20,000 KM	80,000- 160,000QR	A simple background from (social media, newspaper or internet)	Generally, AV are safe, but I have minor concern that something could go wrong	Neutral	Neutral	Neutral	Neutral	Agree	Agree	Agree	Neutral	Agree	Agree	Agree	Agree	Work	20	21-30min	Private car (Passenger)	Yes	Yes	Slight increase (10-20% more)	Yes, I would use autonomous vehicle
05/06/2019 7:21:10 pm	English	50	Married	Full time employee	Bachelor’s degree	More than 40,000 QR	Two	Four	20	Yes	31,000- 40,000 KM	80,000- 160,000QR	First time I heard about it	I need to know a lot about AV and their safety perforce	Neutral	Neutral	Neutral	Neutral	Neutral	Neutral	Strongly agree	Neutral	Agree	Strongly agree	Neutral	Agree	Work	30	More than 40min	Private car (Driver)	Yes	Yes	No change	No, I would not use autonomous vehicle
05/06/2019 7:36:21 pm	Arabic	35	Married with children	Full time employee	Bachelor’s degree	10,000-20,000 QR	Four	Two	14	Yes	21,000- 30,000 KM	40,000- 80,000 QR	A simple background from (social media, newspaper or internet)	I need to know a lot about AV and their safety perforce	Disagree.	Disagree.	Neutral	Neutral	Neutral	Neutral	Agree	Disagree.	Strongly agree	Strongly agree	Agree	Strongly agree	Work	15	10-20min	Private car (Driver)	No	Yes	No change	No, I would not use autonomous vehicle
05/06/2019 8:59:39 pm	English	48	Married	Full time employee	Bachelor’s degree	More than 40,000 QR	More than 5	More than 4	20	Yes	21,000- 30,000 KM	More than 320,000 QR	A simple background from (social media, newspaper or internet)	Generally, AV are safe, but I have minor concern that something could go wrong	Neutral	Totally disagree	Neutral	Neutral	Agree	Agree	Agree	Neutral	Strongly agree	Strongly agree	Agree	Agree	Others/Escort	30	More than 40min	Private car (Driver)	Yes	Yes	Slight increase (10-20% more)	Yes, I would use autonomous vehicle
05/06/2019 9:48:09 pm	English	18	Single	Student	High school or less	Not Applicable	Three	Four	not applicable	No	<10,000 KM	160,000- 320,000QR	A good background (know some of its properties)	I have no concern about AV safety	Agree	Agree	Neutral	Agree	Disagree.	Disagree.	Agree	Agree	Agree	Agree	Agree	Agree	I don't have a private car	not applicable	31-40min	Private car (Driver)	No	Yes	No change	Yes, I would use autonomous vehicle
06/01/2020 9:52:25 am	Arabic	36	Married with children	Full time employee	Bachelor’s degree	5,000-10,000 QR	Two	One	5	Yes	10,000- 20,000 KM	40,000- 80,000 QR	A simple background from (social media, newspaper or internet)	Generally, AV are safe, but I have minor concern that something could go wrong	Neutral	Agree	Neutral	Neutral	Neutral	Neutral	Neutral	Disagree.	Agree	Agree	Agree	Agree	Work	30	31-40min	Private car (Passenger)	Yes	Yes	No change	No, I would not use autonomous vehicle
06/06/2019 1:19:28 am	Arabic	21	Single	Student	Bachelor’s degree	Not Applicable	Four	None	2	Yes	10,000- 20,000 KM	20,000- 40,000 QR	First time I heard about it	Generally, AV are safe, but I have minor concern that something could go wrong	Strongly agree	Strongly agree	Strongly agree	Strongly agree	Strongly agree	Strongly agree	Strongly agree	Strongly agree	Neutral	Strongly agree	Strongly agree	Strongly agree	Social	30	More than 40min	Private car (Driver)	Yes	Yes	Slight increase (10-20% more)	No, I would not use autonomous vehicle
06/06/2019 12:11:47 am	English	28	Married with children	Full time employee	Graduate (Masters or PhD	5,000-10,000 QR	More than 5	More than 4	7	Yes	31,000- 40,000 KM	40,000- 80,000 QR	A simple background from (social media, newspaper or internet)	I am opposed of using AV, unless I can override the control manually	Agree	Neutral	Disagree.	Agree	Disagree.	Strongly agree	Disagree.	Agree	Agree	Agree	Agree	Agree	Work	10	21-30min	Private car (Driver)	No	Yes	Moderate increase (20-50% more in distance)	Yes, I would use autonomous vehicle
06/06/2019 12:15:57 am	Arabic	20	Single	Student	Bachelor’s degree	< 5,000 QR	Two	Four	3	Yes	31,000- 40,000 KM	20,000- 40,000 QR	A simple background from (social media, newspaper or internet)	Generally, AV are safe, but I have minor concern that something could go wrong	Strongly agree	Strongly agree	Strongly agree	Strongly agree	Agree	Strongly agree	Strongly agree	Strongly agree	Strongly agree	Strongly agree	Agree	Neutral	Social	20	10-20min	Private car (Driver)	Yes	Yes	Slight increase (10-20% more)	Yes, I would use autonomous vehicle
06/06/2019 12:42:19 pm	English	56	Married with children	Full time employee	Bachelor’s degree	20,000-40,000 QR	Three	One	20	Yes	31,000- 40,000 KM	80,000- 160,000QR	A simple background from (social media, newspaper or internet)	I need to know a lot about AV and their safety perforce	Agree	Agree	Agree	Strongly agree	Neutral	Neutral	Agree	Neutral	Agree	Strongly agree	Agree	Neutral	Work	20	10-20min	Private car (Driver)	Yes	Yes	No change	Yes, I would use autonomous vehicle
06/06/2019 12:56:49 am	English	21	Single	Student	High school or less	Not Applicable	Three	More than 4	5	Yes	21,000- 30,000 KM	40,000- 80,000 QR	A simple background from (social media, newspaper or internet)	Generally, AV are safe, but I have minor concern that something could go wrong	Strongly agree	Strongly agree	Agree	Disagree.	Strongly agree	Totally disagree	Agree	Strongly agree	Strongly agree	Strongly agree	Strongly agree	Strongly agree	Work	20	More than 40min	Private car (Driver)	No	Yes	No change	No, I would not use autonomous vehicle
06/06/2019 2:07:00 pm	English	22	Single	Student	Diploma degree	Not Applicable	More than 5	More than 4	3	Yes	<10,000 KM	80,000- 160,000QR	A simple background from (social media, newspaper or internet)	I have no concern about AV safety	Neutral	Neutral	Disagree.	Disagree.	Neutral	Neutral	Neutral	Neutral	Neutral	Neutral	Neutral	Disagree.	Work	5	10-20min	Private car (Driver)	Yes	Yes	Moderate increase (20-50% more in distance)	Yes, I would use autonomous vehicle
06/06/2019 2:27:44 pm	English	24	Single	Part time employee	Bachelor’s degree	< 5,000 QR	More than 5	Three	5	Yes	10,000- 20,000 KM	40,000- 80,000 QR	First time I heard about it	Generally, AV are safe, but I have minor concern that something could go wrong	Totally disagree	Disagree.	Agree	Neutral	Agree	Disagree.	Neutral	Neutral	Neutral	Neutral	Neutral	Agree	Work	10	10-20min	Walk	Yes	Yes	Slight increase (10-20% more)	Yes, I would use autonomous vehicle
06/06/2019 2:48:03 pm	English	47	Married with children	Full time employee	Bachelor’s degree	More than 40,000 QR	Three	Three	20	Yes	10,000- 20,000 KM	80,000- 160,000QR	A strong background (know what kind of technology are used in AV)	I am opposed of using AV, unless I can override the control manually	Agree	Agree	Agree	Agree	Agree	Agree	Agree	Agree	Neutral	Agree	Disagree.	Disagree.	Others/Escort	5	10-20min	Private car (Driver)	Yes	No		Yes, I would use autonomous vehicle
06/06/2019 3:05:00 pm	English	42	Married	Full time employee	Bachelor’s degree	20,000-40,000 QR	Two	Two	20	Yes	21,000- 30,000 KM	80,000- 160,000QR	A simple background from (social media, newspaper or internet)	Generally, AV are safe, but I have minor concern that something could go wrong	Disagree.	Agree	Neutral	Disagree.	Neutral	Disagree.	Neutral	Agree	Agree	Agree	Disagree.	Strongly agree	Work	30	More than 40min	Private car (Driver)	No	No		No, I would not use autonomous vehicle
06/06/2019 3:05:48 am	English	31	Single	Full time employee	Bachelor’s degree	< 5,000 QR	One	One	9	No	21,000- 30,000 KM	40,000- 80,000 QR	First time I heard about it	I have no concern about AV safety	Neutral	Neutral	Neutral	Neutral	Agree	Agree	Agree	Neutral	Strongly agree	Strongly agree	Strongly agree	Strongly agree	Social	30	More than 40min	Private car (Passenger)	Yes	No		Yes, I would use autonomous vehicle
06/06/2019 3:39:45 pm	English	44	Married	Full time employee	Graduate (Masters or PhD	More than 40,000 QR	One	Three	20	Yes	<10,000 KM	160,000- 320,000QR	A simple background from (social media, newspaper or internet)	I need to know a lot about AV and their safety perforce	Disagree.	Neutral	Disagree.	Agree	Agree	Neutral	Agree	Neutral	Agree	Agree	Strongly agree	Agree	Work	10	Less than 10 min	Private car (Driver)	Yes	Yes	No change	Yes, I would use autonomous vehicle
06/06/2019 3:47:19 pm	Arabic	22	Single	Part time employee	Diploma degree	10,000-20,000 QR	More than 5	More than 4	5	Yes	10,000- 20,000 KM	80,000- 160,000QR	A simple background from (social media, newspaper or internet)	Generally, AV are safe, but I have minor concern that something could go wrong	Disagree.	Neutral	Neutral	Neutral	Neutral	Neutral	Agree	Neutral	Disagree.	Neutral	Neutral	Neutral	Work	10	10-20min	Private car (Driver)	No	Yes	No change	Yes, I would use autonomous vehicle
06/06/2019 3:57:49 pm	English	61	Married with children	Full time employee	Bachelor’s degree	20,000-40,000 QR	Three	Two	20	Yes	10,000- 20,000 KM	80,000- 160,000QR	First time I heard about it	I need to know a lot about AV and their safety perforce	Neutral	Neutral	Disagree.	Neutral	Neutral	Neutral	Neutral	Neutral	Agree	Neutral	Neutral	Neutral	Work	10	21-30min	Private car (Driver)	No	No		Yes, I would use autonomous vehicle
06/06/2019 3:57:54 pm	English	20	Single	Student	High school or less	Not Applicable	Five	More than 4	1	Yes	10,000- 20,000 KM	80,000- 160,000QR	A simple background from (social media, newspaper or internet)	Generally, AV are safe, but I have minor concern that something could go wrong	Agree	Agree	Neutral	Disagree.	Agree	Agree	Agree	Agree	Disagree.	Neutral	Strongly agree	Neutral	Work	20	21-30min	Private car (Driver)	Yes	Yes	Slight increase (10-20% more)	Yes, I would use autonomous vehicle
06/06/2019 4:12:01 pm	English	44	Single	Full time employee	Graduate (Masters or PhD	20,000-40,000 QR	One	Two	20	Yes	>40,000 KM	80,000- 160,000QR	First time I heard about it	I need to know a lot about AV and their safety perforce	Agree	Agree	Agree	Agree	Agree	Agree	Agree	Agree	Agree	Strongly agree	Agree	Agree	Work	25	31-40min	Private car (Driver)	No	Yes	Slight increase (10-20% more)	Yes, I would use autonomous vehicle
06/06/2019 4:35:43 am	English	19	Single	Student	Bachelor’s degree	Not Applicable	Three	Two	1	Yes	<10,000 KM	80,000- 160,000QR	First time I heard about it	I have no concern about AV safety	Disagree.	Agree	Neutral	Neutral	Neutral	Neutral	Neutral	Agree	Neutral	Neutral	Neutral	Neutral	Work	5	21-30min	Private car (Driver)	Yes	Yes	Slight increase (10-20% more)	Yes, I would use autonomous vehicle
06/06/2019 5:14:53 pm	English	38	Married with children	Full time employee	Graduate (Masters or PhD	Not Applicable	Two	Two	10	Yes	>40,000 KM	80,000- 160,000QR	A simple background from (social media, newspaper or internet)	I need to know a lot about AV and their safety perforce	Neutral	Agree	Neutral	Neutral	Agree	Agree	Agree	Disagree.	Agree	Agree	Agree	Agree	Work	20	More than 40min	Private car (Passenger)	Yes	Yes	Considerable increase (50%-100%)	Yes, I would use autonomous vehicle
06/06/2019 5:16:33 pm	English	40	Married	Full time employee	Bachelor’s degree	20,000-40,000 QR	One	Two	12	Yes	31,000- 40,000 KM	80,000- 160,000QR	First time I heard about it	Generally, AV are safe, but I have minor concern that something could go wrong	Neutral	Agree	Neutral	Disagree.	Agree	Agree	Agree	Agree	Agree	Strongly agree	Neutral	Agree	Work	30		Private car (Driver)	Yes	Yes	Moderate increase (20-50% more in distance)	Yes, I would use autonomous vehicle
06/06/2019 5:18:22 pm	English	20	Single	Student	High school or less	< 5,000 QR	Three	Two	0	Yes	>40,000 KM	80,000- 160,000QR	A simple background from (social media, newspaper or internet)	Generally, AV are safe, but I have minor concern that something could go wrong	Neutral	Neutral	Agree	Neutral	Agree	Agree	Agree	Neutral	Agree	Agree	Neutral	Neutral	Work	10	More than 40min	Private car (Passenger)	No	No		No, I would not use autonomous vehicle
06/06/2019 5:25:33 pm	English	20	Single	Student	Bachelor’s degree	< 5,000 QR	More than 5	Three	0	Yes	10,000- 20,000 KM	20,000- 40,000 QR	A simple background from (social media, newspaper or internet)	Generally, AV are safe, but I have minor concern that something could go wrong	Disagree.	Disagree.	Disagree.	Neutral	Agree	Agree	Agree	Agree	Neutral	Agree	Agree	Agree	Social	20	31-40min	Private car (Driver)	Yes	Yes	Slight increase (10-20% more)	Yes, I would use autonomous vehicle
06/06/2019 5:37:38 am	English	53	Married with children	Full time employee	Bachelor’s degree	More than 40,000 QR	More than 5	One	20	Yes	10,000- 20,000 KM	160,000- 320,000QR	A good background (know some of its properties)	I need to know a lot about AV and their safety perforce	Strongly agree	Strongly agree	Agree	Neutral	Agree	Neutral	Neutral	Agree	Disagree.	Agree	Agree	Neutral	Others/Escort	30	More than 40min	Private car (Driver)	Yes	Yes	Considerable increase (50%-100%)	Yes, I would use autonomous vehicle
06/06/2019 6:03:14 pm	English	36	Married with children	Full time employee	Graduate (Masters or PhD	20,000-40,000 QR	Two	One	9	Yes	10,000- 20,000 KM	40,000- 80,000 QR	A good background (know some of its properties)	Generally, AV are safe, but I have minor concern that something could go wrong	Disagree.	Disagree.	Disagree.	Neutral	Agree	Neutral	Agree	Agree	Agree	Agree	Agree	Agree	Work	5	10-20min	Private car (Driver)	Yes	Yes	Slight increase (10-20% more)	Yes, I would use autonomous vehicle
06/06/2019 6:08:38 pm	English	20	Single	Student	Bachelor’s degree	10,000-20,000 QR	Four	Four	2	Yes	>40,000 KM	40,000- 80,000 QR	A simple background from (social media, newspaper or internet)	I need to know a lot about AV and their safety perforce	Agree	Neutral	Agree	Agree	Agree	Strongly agree	Strongly agree	Strongly agree	Agree	Agree	Strongly agree	Strongly agree	Work	30	31-40min	Private car (Driver)	No	Yes	Moderate increase (20-50% more in distance)	No, I would not use autonomous vehicle
06/06/2019 7:41:36 pm	English	24	Single	Full time employee	Diploma degree	5,000-10,000 QR	Two	Four	6	Yes	10,000- 20,000 KM	20,000- 40,000 QR	A good background (know some of its properties)	I am opposed of using AV, unless I can override the control manually	Agree	Disagree.	Agree	Agree	Agree	Agree	Agree	Agree	Strongly agree	Strongly agree	Strongly agree	Strongly agree	Social	10	31-40min	Private car (Driver)	Yes	Yes	Moderate increase (20-50% more in distance)	Yes, I would use autonomous vehicle
06/06/2019 7:41:39 pm	English	22	Single	Part time employee	Bachelor’s degree	< 5,000 QR	Five	More than 4	5	Yes	<10,000 KM	20,000- 40,000 QR	A good background (know some of its properties)	I am opposed of using AV, unless I can override the control manually	Agree	Agree	Neutral	Neutral	Strongly agree	Strongly agree	Strongly agree	Agree	Agree	Agree	Agree	Agree	Shopping	10	21-30min	Private car (Passenger)	Yes	Yes	Moderate increase (20-50% more in distance)	Yes, I would use autonomous vehicle
06/06/2019 8:34:54 am	English	32	Married with children	Full time employee	Graduate (Masters or PhD	20,000-40,000 QR	Two	Two	14	Yes	21,000- 30,000 KM	160,000- 320,000QR	A good background (know some of its properties)	I need to know a lot about AV and their safety perforce	Agree	Agree	Agree	Agree	Neutral	Agree	Neutral	Neutral	Agree	Agree	Neutral	Agree	Work	20	21-30min	Private car (Driver)	Yes	Yes	Slight increase (10-20% more)	Yes, I would use autonomous vehicle
06/06/2019 9:54:31 am	Arabic	60	Married with children	Other	Diploma degree	20,000-40,000 QR	Four	Three	20	Yes	21,000- 30,000 KM	80,000- 160,000QR	First time I heard about it	Generally, AV are safe, but I have minor concern that something could go wrong	Disagree.	Disagree.	Disagree.	Disagree.	Disagree.	Disagree.	Disagree.	Disagree.	Agree	Agree	Agree	Agree	Shopping	30	10-20min	Private car (Passenger)	No	No		No, I would not use autonomous vehicle
06/06/2019 9:59:04 pm	English	51	Married with children	Full time employee	Bachelor’s degree	More than 40,000 QR	Five	More than 4	8	Yes	21,000- 30,000 KM	160,000- 320,000QR	First time I heard about it	I have no concern about AV safety	Totally disagree	Totally disagree	Totally disagree	Totally disagree	Totally disagree	Totally disagree	Totally disagree	Totally disagree	Totally disagree	Totally disagree	Totally disagree	Totally disagree	Work	10	Less than 10 min	Private car (Driver)	Yes	Yes	No change	Yes, I would use autonomous vehicle
06/07/2019 4:39:39 am	Arabic	41	Married with children	Full time employee	Bachelor’s degree	10,000-20,000 QR	Two	Three	20	Yes	<10,000 KM	20,000- 40,000 QR	First time I heard about it	Generally, AV are safe, but I have minor concern that something could go wrong	Agree	Agree	Agree	Agree	Agree	Agree	Agree	Agree	Agree	Agree	Agree	Agree	Social	30	More than 40min	Private car (Driver)	Yes	Yes	Significant increase in distance (at least 2 times more)	Yes, I would use autonomous vehicle
07/06/2019 11:03:58 am	English	20	Single	Student	High school or less	Not Applicable	Two	More than 4	3	Yes	31,000- 40,000 KM	20,000- 40,000 QR	First time I heard about it	I have no concern about AV safety	Neutral	Agree	Neutral	Neutral	Neutral	Agree	Strongly agree	Strongly agree	Strongly agree	Strongly agree	Strongly agree	Strongly agree	Work	20	21-30min	Private car (Driver)	Yes	Yes	Considerable increase (50%-100%)	Yes, I would use autonomous vehicle
07/06/2019 12:08:02 pm	English	42	Married with children	Full time employee	Graduate (Masters or PhD	More than 40,000 QR	Three	Two	20	Yes	>40,000 KM	160,000- 320,000QR	First time I heard about it	I need to know a lot about AV and their safety perforce	Neutral	Agree	Agree	Agree	Agree	Agree	Neutral	Neutral	Agree	Agree	Agree	Agree	Work	10	31-40min	Private car (Passenger)	Yes	Yes	Considerable increase (50%-100%)	Yes, I would use autonomous vehicle
07/06/2019 2:06:19 am	English	19	Single	Student	High school or less	Not Applicable	Two	Two	not applicable	No	<10,000 KM	40,000- 80,000 QR	A simple background from (social media, newspaper or internet)	I need to know a lot about AV and their safety perforce	Disagree.	Neutral	Disagree.	Neutral	Agree	Agree	Agree	Neutral	Neutral	Agree	Agree	Agree	Work	25		Private car (Passenger)	Yes	Yes	Moderate increase (20-50% more in distance)	Yes, I would use autonomous vehicle
07/06/2019 3:53:26 am	English	42	Married with children	Full time employee	Graduate (Masters or PhD	20,000-40,000 QR	Two	Three	20	Yes	31,000- 40,000 KM	80,000- 160,000QR	A strong background (know what kind of technology are used in AV)	Generally, AV are safe, but I have minor concern that something could go wrong	Totally disagree	Agree	Neutral	Agree	Agree	Agree	Strongly agree	Strongly agree	Strongly agree	Strongly agree	Strongly agree	Strongly agree	Work	15	More than 40min	Private car (Driver)	Yes	Yes	Considerable increase (50%-100%)	Yes, I would use autonomous vehicle
07/06/2019 4:11:03 pm	Arabic	55	Married with children	Other	Bachelor’s degree	20,000-40,000 QR	Five	Four	20	Yes	21,000- 30,000 KM	80,000- 160,000QR	A simple background from (social media, newspaper or internet)	I need to know a lot about AV and their safety perforce	Disagree.	Disagree.	Totally disagree	Disagree.	Neutral	Agree	Agree	Neutral	Neutral	Strongly agree	Agree	Agree	Social	15	21-30min	Private car (Passenger)	Yes	Yes	Moderate increase (20-50% more in distance)	Yes, I would use autonomous vehicle
07/06/2019 4:47:13 am	English	45	Married	Full time employee	Bachelor’s degree	More than 40,000 QR	Three	More than 4	20	Yes	>40,000 KM	More than 320,000 QR	A good background (know some of its properties)	Generally, AV are safe, but I have minor concern that something could go wrong	Totally disagree	Totally disagree	Disagree.	Totally disagree	Agree	Totally disagree	Totally disagree	Totally disagree	Disagree.	Disagree.	Disagree.	Disagree.	Work	25	More than 40min	Private car (Driver)	No	Yes	Significant increase (at least 2 times more)	Yes, I would use autonomous vehicle
07/07/2019 12:55:59 am	English	23	Single	Unemployed	Bachelor’s degree	< 5,000 QR	Four	Four	6	Yes	<10,000 KM	20,000- 40,000 QR	A simple background from (social media, newspaper or internet)	Generally, AV are safe, but I have minor concern that something could go wrong	Neutral	Agree	Agree	Strongly agree	Agree	Strongly agree	Strongly agree	Agree	Neutral	Neutral	Neutral	Agree	Social	20	21-30min	Private car (Driver)	No	Yes	Moderate increase in distance (20-50% more )	No, I would not use autonomous vehicle
08/01/2020 4:20:51 pm	English	37	Single	Full time employee	Graduate (Masters or PhD	More than 40,000 QR	One	One	10	Yes	<10,000 KM	20,000- 40,000 QR	A simple background from (social media, newspaper or internet)	I need to know a lot about AV and their safety perforce	Agree	Agree	Agree	Neutral	Agree	Agree	Agree	Agree	Strongly agree	Strongly agree	Strongly agree	Strongly agree	Work	20	More than 40min	Private car (Driver)	Yes	Yes	No change	Yes, I would use autonomous vehicle
08/06/2019 10:40:31 pm	English	59	Married	Unemployed	Graduate (Masters or PhD	Not Applicable	Four	Four	20	Yes	31,000- 40,000 KM	40,000- 80,000 QR	A good background (know some of its properties)	I am opposed of using AV, unless I can override the control manually	Disagree.	Disagree.	Disagree.	Disagree.	Disagree.	Disagree.	Agree	Agree	Neutral	Agree	Neutral	Agree	Work	25		Private car (Driver)	Yes	Yes	No change	Yes, I would use autonomous vehicle
08/06/2019 5:36:40 pm	English	47	Married with children	Full time employee	Bachelor’s degree	20,000-40,000 QR	Three	One	12	Yes	10,000- 20,000 KM	40,000- 80,000 QR	A simple background from (social media, newspaper or internet)	Generally, AV are safe, but I have minor concern that something could go wrong	Neutral	Agree	Neutral	Neutral	Neutral	Neutral	Neutral	Disagree.	Agree	Agree	Neutral	Agree	Work	25	21-30min	Private car (Driver)	Yes	Yes	Moderate increase (20-50% more in distance)	No, I would not use autonomous vehicle
08/06/2019 7:31:24 pm	English	61	Married with children	Other	Graduate (Masters or PhD	More than 40,000 QR	Five	More than 4	20	Yes	31,000- 40,000 KM	160,000- 320,000QR	A simple background from (social media, newspaper or internet)	Generally, AV are safe, but I have minor concern that something could go wrong	Neutral	Disagree.	Disagree.	Agree	Agree	Agree	Agree	Agree	Agree	Agree	Strongly agree	Strongly agree	Work	20	31-40min	Private car (Driver)	Yes	Yes	No change	Yes, I would use autonomous vehicle
08/06/2019 7:57:26 pm	Arabic	61	Married with children	Full time employee	Bachelor’s degree	20,000-40,000 QR	Two	One	20	Yes	10,000- 20,000 KM	20,000- 40,000 QR	A simple background from (social media, newspaper or internet)	I am opposed of using AV, unless I can override the control manually	Disagree.	Neutral	Disagree.	Neutral	Disagree.	Disagree.	Disagree.	Disagree.	Neutral	Strongly agree	Agree	Neutral	Work	30	More than 40min	Private car (Driver)	No	No		No, I would not use autonomous vehicle
08/07/2019 12:17:52 am	English	30	Single	Unemployed	Bachelor’s degree	Not Applicable	One	One	3	Yes	10,000- 20,000 KM	40,000- 80,000 QR	A simple background from (social media, newspaper or internet)	I need to know a lot about AV and their safety perforce	Disagree.	Neutral	Disagree.	Disagree.	Disagree.	Neutral	Agree	Disagree.	Agree	Agree	Agree	Agree	Social	20	21-30min	Private car (Driver)	No	No		No, I would not use autonomous vehicle
08/12/2019 5:48:30 pm	English	19	Single	Student	High school or less	Not Applicable	Five	Three	not applicable	No	10,000- 20,000 KM	20,000- 40,000 QR	A simple background from (social media, newspaper or internet)	Generally, AV are safe, but I have minor concern that something could go wrong	Agree	Agree	Neutral	Agree	Neutral	Agree	Neutral	Neutral	Strongly agree	Strongly agree	Strongly agree	Strongly agree	I don't have a private car	not applicable		Private car (Passenger)	Yes	No		Yes, I would use autonomous vehicle
09/06/2019 10:03:43 pm	English	54	Married with children	Full time employee	Bachelor’s degree	20,000-40,000 QR	Three	One	14	Yes	10,000- 20,000 KM	40,000- 80,000 QR	A simple background from (social media, newspaper or internet)	Generally, AV are safe, but I have minor concern that something could go wrong	Agree	Agree	Agree	Neutral	Agree	Agree	Agree	Agree	Disagree.	Agree	Agree	Agree	Work	20	10-20min	Private car (Passenger)	No	Yes	Slight increase (10-20% more)	Yes, I would use autonomous vehicle
09/06/2019 10:14:20 am	Arabic	56	Married with children	Full time employee	Bachelor’s degree	5,000-10,000 QR	One	One	20	Yes	31,000- 40,000 KM	20,000- 40,000 QR	A simple background from (social media, newspaper or internet)	I need to know a lot about AV and their safety perforce	Neutral	Neutral	Neutral	Neutral	Disagree.	Neutral	Neutral	Neutral	Neutral	Neutral	Neutral	Neutral	Work	25	21-30min	Private car (Driver)	No	Yes	No change	No, I would not use autonomous vehicle
09/06/2019 10:25:53 pm	Arabic	52	Married	Full time employee	Bachelor’s degree	More than 40,000 QR	Two	Three	20	Yes	10,000- 20,000 KM	160,000- 320,000QR	A simple background from (social media, newspaper or internet)	I need to know a lot about AV and their safety perforce	Agree	Agree	Agree	Neutral	Agree	Agree	Agree	Agree	Agree	Disagree.	Agree	Neutral	Social	10	21-30min	Private car (Driver)	No	Yes	Moderate increase (20-50% more in distance)	Yes, I would use autonomous vehicle
09/06/2019 10:42:00 pm	Arabic	55	Married with children	Full time employee	Bachelor’s degree	5,000-10,000 QR	Four	One	20	Yes	>40,000 KM	40,000- 80,000 QR	A simple background from (social media, newspaper or internet)	Generally, AV are safe, but I have minor concern that something could go wrong	Neutral	Agree	Agree	Agree	Agree	Neutral	Agree	Agree	Disagree.	Disagree.	Disagree.	Disagree.	Work	20	21-30min	Private car (Passenger)	Yes	Yes	Considerable increase (50%-100%)	Yes, I would use autonomous vehicle
09/06/2019 10:48:54 pm	English	50	Married	Unemployed	Bachelor’s degree	10,000-20,000 QR	Two	Two	20	Yes	10,000- 20,000 KM	80,000- 160,000QR	A simple background from (social media, newspaper or internet)	Generally, AV are safe, but I have minor concern that something could go wrong	Strongly agree	Strongly agree	Neutral	Disagree.	Agree	Neutral	Strongly agree	Strongly agree	Agree	Agree	Agree	Disagree.	Work	15	10-20min	Private car (Driver)	Yes	Yes	Slight increase (10-20% more)	Yes, I would use autonomous vehicle
09/06/2019 11:27:18 pm	English	45	Married	Full time employee	Bachelor’s degree	10,000-20,000 QR	One	One	13	Yes	21,000- 30,000 KM	80,000- 160,000QR	First time I heard about it	I am opposed of using AV, unless I can override the control manually	Agree	Agree	Agree	Agree	Agree	Agree	Agree	Agree	Agree	Agree	Agree	Neutral	Others/Escort	20	31-40min	Walk	Yes	Yes	Moderate increase (20-50% more in distance)	No, I would not use autonomous vehicle
09/06/2019 11:29:56 pm	English	24	Married with children	Full time employee	Bachelor’s degree	20,000-40,000 QR	One	Two	13	Yes	21,000- 30,000 KM	40,000- 80,000 QR	A simple background from (social media, newspaper or internet)	I need to know a lot about AV and their safety perforce	Agree	Agree	Agree	Agree	Strongly agree	Neutral	Agree	Agree	Agree	Strongly agree	Strongly agree	Strongly agree	Work	30	More than 40min	Private car (Driver)	Yes	Yes	No change	Yes, I would use autonomous vehicle
09/06/2019 11:47:07 pm	English	29	Single	Full time employee	Bachelor’s degree	20,000-40,000 QR	More than 5	More than 4	12	Yes	>40,000 KM	160,000- 320,000QR	A simple background from (social media, newspaper or internet)	I am opposed of using AV, unless I can override the control manually	Neutral	Disagree.	Disagree.	Disagree.	Agree	Disagree.	Agree	Agree	Neutral	Agree	Agree	Agree	Work	30	More than 40min	Private car (Driver)	Yes	Yes	No change	No, I would not use autonomous vehicle
09/06/2019 11:49:55 pm	English	25	Single	Full time employee	Bachelor’s degree	20,000-40,000 QR	More than 5	More than 4	9	Yes	>40,000 KM	160,000- 320,000QR	A good background (know some of its properties)	I am opposed of using AV, unless I can override the control manually	Disagree.	Neutral	Disagree.	Disagree.	Totally disagree	Disagree.	Agree	Disagree.	Agree	Agree	Neutral	Agree	Work	30	31-40min	Private car (Driver)	No	Yes	Slight increase (10-20% more)	No, I would not use autonomous vehicle
09/06/2019 12:48:23 pm	English	24	Single	Full time employee	Bachelor’s degree	20,000-40,000 QR	More than 5	More than 4	7	Yes	>40,000 KM	160,000- 320,000QR	A simple background from (social media, newspaper or internet)	Generally, AV are safe, but I have minor concern that something could go wrong	Neutral	Agree	Disagree.	Totally disagree	Neutral	Totally disagree	Agree	Neutral	Agree	Agree	Agree	Agree	Social	5	31-40min	Private car (Driver)	No	Yes	Moderate increase (20-50% more in distance)	No, I would not use autonomous vehicle
09/06/2019 2:09:08 pm	English	56	Married with children	Full time employee	Graduate (Masters or PhD	More than 40,000 QR	Four	Two	20	Yes	<10,000 KM	80,000- 160,000QR	A good background (know some of its properties)	I am opposed of using AV, unless I can override the control manually	Totally disagree	Totally disagree	Totally disagree	Disagree.	Totally disagree	Totally disagree	Disagree.	Totally disagree	Agree	Agree	Strongly agree	Strongly agree	Social	not applicable		Walk	No	No		No, I would not use autonomous vehicle
09/06/2019 2:18:43 pm	Arabic	51	Married	Full time employee	Bachelor’s degree	20,000-40,000 QR	Five	Three	20	Yes	21,000- 30,000 KM	80,000- 160,000QR	A simple background from (social media, newspaper or internet)	I need to know a lot about AV and their safety perforce	Strongly agree	Strongly agree	Neutral	Strongly agree	Strongly agree	Strongly agree	Strongly agree	Strongly agree	Agree	Strongly agree	Strongly agree	Agree	Work	30	31-40min	Private car (Driver)	Yes	Yes	Moderate increase (20-50% more in distance)	Yes, I would use autonomous vehicle
09/06/2019 2:37:10 pm	Arabic	53	Married with children	Full time employee	Bachelor’s degree	20,000-40,000 QR	Two	Three	20	Yes	31,000- 40,000 KM	160,000- 320,000QR	A simple background from (social media, newspaper or internet)	I need to know a lot about AV and their safety perforce	Agree	Agree	Agree	Agree	Agree	Agree	Agree	Neutral	Neutral	Agree	Agree	Strongly agree	Others/Escort	20	More than 40min	Private car (Passenger)	Yes	Yes	Moderate increase (20-50% more in distance)	Yes, I would use autonomous vehicle
09/06/2019 2:39:48 pm	English	53	Married with children	Full time employee	Diploma degree	More than 40,000 QR	Five	Two	20	Yes	10,000- 20,000 KM	80,000- 160,000QR	A simple background from (social media, newspaper or internet)	Generally, AV are safe, but I have minor concern that something could go wrong	Agree	Agree	Agree	Agree	Agree	Neutral	Agree	Neutral	Agree	Strongly agree	Strongly agree	Strongly agree	Work	20	31-40min	Private car (Passenger)	No	No		No, I would not use autonomous vehicle
09/06/2019 3:11:08 pm	English	53	Married with children	Full time employee	Bachelor’s degree	More than 40,000 QR	One	Three	20	Yes	<10,000 KM	160,000- 320,000QR	First time I heard about it	I have no concern about AV safety	Neutral	Agree	Agree	Agree	Agree	Agree	Agree	Agree	Agree	Agree	Agree	Agree	Social	15	21-30min	Private car (Passenger)	Yes	Yes	Moderate increase (20-50% more in distance)	Yes, I would use autonomous vehicle
09/06/2019 5:01:37 pm	English	40	Single	Full time employee	Bachelor’s degree	More than 40,000 QR	Three	Two	20	Yes	21,000- 30,000 KM	160,000- 320,000QR	A simple background from (social media, newspaper or internet)	I am opposed of using AV, unless I can override the control manually	Disagree.	Agree	Disagree.	Neutral	Disagree.	Neutral	Totally disagree	Disagree.	Agree	Agree	Agree	Agree	Work	5	Less than 10 min	Private car (Driver)	No	Yes	No change	No, I would not use autonomous vehicle
09/06/2019 9:01:05 pm	English	37	Married with children	Full time employee	Bachelor’s degree	10,000-20,000 QR	Two	One	10	Yes	21,000- 30,000 KM	40,000- 80,000 QR	A good background (know some of its properties)	I am opposed of using AV, unless I can override the control manually	Neutral	Neutral	Neutral	Disagree.	Neutral	Disagree.	Agree	Disagree.	Agree	Agree	Neutral	Strongly agree	Work	30	More than 40min	Private car (Driver)	No	Yes	Slight increase (10-20% more)	No, I would not use autonomous vehicle
09/06/2019 9:37:41 pm	English	40	Married	Full time employee	Diploma degree	5,000-10,000 QR	Three	Four	20	Yes	10,000- 20,000 KM	40,000- 80,000 QR	A simple background from (social media, newspaper or internet)	Generally, AV are safe, but I have minor concern that something could go wrong	Agree	Agree	Agree	Agree	Neutral	Agree	Agree	Agree	Neutral	Agree	Agree	Neutral	Work	10		Private car (Passenger)	No	Yes	Moderate increase (20-50% more in distance)	Yes, I would use autonomous vehicle
09/12/2019 12:38:26 pm	English	30	Single	Unemployed	Bachelor’s degree	< 5,000 QR	Five	Four	12	Yes	21,000- 30,000 KM	40,000- 80,000 QR	A good background (know some of its properties)	I think AV are not safe and should not be allowed	Agree	Agree	Agree	Neutral	Disagree.	Disagree.	Disagree.	Neutral	Neutral	Strongly agree	Disagree.	Strongly agree	Others/Escort	15	31-40min	Private car (Driver)	No	No		No, I would not use autonomous vehicle
10/06/2019 1:04:56 pm	Arabic	40	Married with children	Full time employee	Graduate (Masters or PhD	Not Applicable	One	Two	20	Yes	>40,000 KM	40,000- 80,000 QR	A simple background from (social media, newspaper or internet)	I need to know a lot about AV and their safety perforce	Strongly agree	Strongly agree	Strongly agree	Strongly agree	Strongly agree	Strongly agree	Strongly agree	Strongly agree	Strongly agree	Strongly agree	Strongly agree	Totally disagree	Shopping	30	21-30min	Private car (Driver)	Yes	Yes	Moderate increase (20-50% more in distance)	Yes, I would use autonomous vehicle
10/06/2019 1:29:10 am	English	26	Single	Full time employee	Bachelor’s degree	5,000-10,000 QR	Five	Two	2	Yes	10,000- 20,000 KM	20,000- 40,000 QR	A good background (know some of its properties)	Generally, AV are safe, but I have minor concern that something could go wrong	Agree	Agree	Agree	Neutral	Agree	Agree	Agree	Agree	Agree	Agree	Agree	Agree	Social	30	More than 40min	Private car (Driver)	Yes	Yes	No change	Yes, I would use autonomous vehicle
10/06/2019 5:53:47 pm	Arabic	18	Single	Student	High school or less	10,000-20,000 QR	Four	More than 4	1	No	<10,000 KM	80,000- 160,000QR	A simple background from (social media, newspaper or internet)	Generally, AV are safe, but I have minor concern that something could go wrong	Neutral	Agree	Disagree.	Agree	Strongly agree	Neutral	Strongly agree	Agree	Agree	Agree	Neutral	Neutral	Shopping	5	21-30min	Private car (Driver)	Yes	Yes	Slight increase (10-20% more)	Yes, I would use autonomous vehicle
10/06/2019 9:44:38 pm	English	46	Married	Full time employee	Bachelor’s degree	20,000-40,000 QR	Two	Two	20	Yes	10,000- 20,000 KM	160,000- 320,000QR	A good background (know some of its properties)	Generally, AV are safe, but I have minor concern that something could go wrong	Agree	Strongly agree	Strongly agree	Agree	Strongly agree	Strongly agree	Agree	Agree	Agree	Neutral	Agree	Neutral	Work	20	31-40min	Private car (Driver)	Yes	Yes	Slight increase (10-20% more)	Yes, I would use autonomous vehicle
11/06/2019 1:06:25 pm	Arabic	42	Married with children	Full time employee	Bachelor’s degree	5,000-10,000 QR	One	Two	20	Yes	<10,000 KM	80,000- 160,000QR	A simple background from (social media, newspaper or internet)	Generally, AV are safe, but I have minor concern that something could go wrong	Neutral	Neutral	Neutral	Neutral	Neutral	Neutral	Neutral	Neutral	Neutral	Neutral	Neutral	Neutral	Work	10	31-40min	Private car (Passenger)	No	No		No, I would not use autonomous vehicle
11/06/2019 10:29:15 am	English	34	Married	Full time employee	Diploma degree	10,000-20,000 QR	Three	One	8	Yes	10,000- 20,000 KM	40,000- 80,000 QR	First time I heard about it	I need to know a lot about AV and their safety perforce	Agree	Agree	Agree	Agree	Agree	Agree	Agree	Agree	Agree	Agree	Agree	Agree	Work	not applicable	31-40min	Private car (Passenger)	Yes	Yes	Moderate increase (20-50% more in distance)	No, I would not use autonomous vehicle
11/06/2019 12:32:01 am	English	24	Single	Full time employee	Bachelor’s degree	5,000-10,000 QR	Three	Three	6	Yes	10,000- 20,000 KM	40,000- 80,000 QR	First time I heard about it	I need to know a lot about AV and their safety perforce	Neutral	Neutral	Neutral	Agree	Neutral	Agree	Agree	Agree	Agree	Agree	Neutral	Neutral	Work	10	10-20min	Private car (Driver)	Yes	Yes	No change	Yes, I would use autonomous vehicle
11/06/2019 12:52:35 pm	English	29	Married	Student	Graduate (Masters or PhD	5,000-10,000 QR	One	None	not applicable	No	<10,000 KM	20,000- 40,000 QR	A good background (know some of its properties)	Generally, AV are safe, but I have minor concern that something could go wrong	Totally disagree	Strongly agree	Strongly agree	Strongly agree	Agree	Agree	Strongly agree	Strongly agree	Agree	Agree	Agree	Disagree.	I don't have a private car	not applicable		Bus	Yes	Yes	Slight increase (10-20% more)	Yes, I would use autonomous vehicle
11/06/2019 5:17:19 pm	English	16	Single	Student	Graduate (Masters or PhD	Not Applicable	Three	Two	not applicable	No	>40,000 KM	160,000- 320,000QR	A simple background from (social media, newspaper or internet)	I have no concern about AV safety	Neutral	Agree	Agree	Neutral	Strongly agree	Neutral	Agree	Agree	Disagree.	Neutral	Agree	Agree	Others/Escort	not applicable		Bus	Yes	Yes	Slight increase (10-20% more)	Yes, I would use autonomous vehicle
11/06/2019 5:35:07 pm	English	24	Single	Full time employee	Graduate (Masters or PhD	5,000-10,000 QR	Three	Two	6	Yes	21,000- 30,000 KM	40,000- 80,000 QR	A simple background from (social media, newspaper or internet)	I need to know a lot about AV and their safety perforce	Agree	Neutral	Agree	Strongly agree	Disagree.	Totally disagree	Agree	Strongly agree	Strongly agree	Strongly agree	Strongly agree	Disagree.	Work	15	31-40min	Private car (Driver)	No	Yes	No change	No, I would not use autonomous vehicle
11/06/2019 6:17:22 pm	English	41	Married	Full time employee	Bachelor’s degree	5,000-10,000 QR	One	Two	13	Yes	21,000- 30,000 KM	20,000- 40,000 QR	First time I heard about it	I need to know a lot about AV and their safety perforce	Agree	Agree	Agree	Agree	Agree	Agree	Agree	Agree	Agree	Agree	Agree	Agree	Work	15	21-30min	Private car (Passenger)	Yes	Yes	Moderate increase (20-50% more in distance)	No, I would not use autonomous vehicle
11/06/2019 8:15:15 am	English	40	Married	Full time employee	High school or less	10,000-20,000 QR	One	One	20	Yes	10,000- 20,000 KM	40,000- 80,000 QR	A good background (know some of its properties)	I am opposed of using AV, unless I can override the control manually	Agree	Agree	Agree	Agree	Agree	Agree	Agree	Agree	Agree	Agree	Agree	Agree	Work	20	10-20min	Private car (Driver)	Yes	Yes	Moderate increase (20-50% more in distance)	Yes, I would use autonomous vehicle
11/06/2019 9:50:06 am	English	34	Single	Full time employee	Graduate (Masters or PhD	20,000-40,000 QR	More than 5	More than 4	12	Yes	<10,000 KM	160,000- 320,000QR	A simple background from (social media, newspaper or internet)	I need to know a lot about AV and their safety perforce	Neutral	Neutral	Agree	Strongly agree	Strongly agree	Strongly agree	Strongly agree	Agree	Agree	Agree	Disagree.	Agree	Work	20	21-30min	Private car (Driver)	Yes	Yes	Moderate increase (20-50% more in distance)	Yes, I would use autonomous vehicle
11/06/2019 9:52:46 am	English	26	Single	Unemployed	Bachelor’s degree	Not Applicable	More than 5	More than 4	9	Yes	10,000- 20,000 KM	80,000- 160,000QR	A simple background from (social media, newspaper or internet)	Generally, AV are safe, but I have minor concern that something could go wrong	Neutral	Agree	Agree	Neutral	Neutral	Agree	Agree	Agree	Agree	Strongly agree	Neutral	Neutral	Social	15	21-30min	Private car (Driver)	No	Yes	Moderate increase (20-50% more in distance)	Yes, I would use autonomous vehicle
11/12/2019 11:38:53 am	Arabic	23	Single	Student	High school or less	Not Applicable	Five	Two	5	No	31,000- 40,000 KM	20,000- 40,000 QR	First time I heard about it	I have no concern about AV safety	Disagree.	Disagree.	Disagree.	Disagree.	Agree	Disagree.	Strongly agree	Agree	Disagree.	Totally disagree	Agree	Disagree.	Work	15	More than 40min	Private car (Passenger)	Yes	Yes	No change	Yes, I would use autonomous vehicle
12/06/2019 1:32:22 pm	English	23	Single	Full time employee	Bachelor’s degree	20,000-40,000 QR	Five	Four	4	Yes	21,000- 30,000 KM	160,000- 320,000QR	A strong background (know what kind of technology are used in AV)	Generally, AV are safe, but I have minor concern that something could go wrong	Agree	Agree	Neutral	Agree	Agree	Agree	Agree	Agree	Neutral	Agree	Disagree.	Disagree.	Work	30	31-40min	Private car (Driver)	Yes	Yes	Slight increase (10-20% more)	Yes, I would use autonomous vehicle
12/06/2019 10:05:49 am	Arabic	39	Married	Full time employee	Graduate (Masters or PhD	More than 40,000 QR	More than 5	Four	20	Yes	21,000- 30,000 KM	160,000- 320,000QR	A strong background (know what kind of technology are used in AV)	I think AV are not safe and should not be allowed	Disagree.	Disagree.	Disagree.	Disagree.	Disagree.	Disagree.	Disagree.	Strongly agree	Totally disagree	Totally disagree	Totally disagree	Totally disagree	Work	30	More than 40min	Private car (Driver)	No	No		No, I would not use autonomous vehicle
12/06/2019 10:21:06 pm	Arabic	35	Married with children	Part time employee	Bachelor’s degree	10,000-20,000 QR	Three	One	6	No	<10,000 KM	80,000- 160,000QR	A good background (know some of its properties)	Generally, AV are safe, but I have minor concern that something could go wrong	Agree	Agree	Agree	Agree	Agree	Agree	Agree	Agree	Agree	Agree	Agree	Agree	Social	30	21-30min	Private car (Passenger)	Yes	Yes	Slight increase (10-20% more)	Yes, I would use autonomous vehicle
12/06/2019 10:24:46 pm	Arabic	44	Married	Other	Diploma degree	5,000-10,000 QR	Three	Two	20	Yes	>40,000 KM	80,000- 160,000QR	First time I heard about it	I need to know a lot about AV and their safety perforce	Neutral	Neutral	Neutral	Neutral	Neutral	Neutral	Neutral	Neutral	Neutral	Neutral	Neutral	Neutral	Social	30		Private car (Driver)	No	No		No, I would not use autonomous vehicle
12/06/2019 11:06:05 pm	Arabic	27	Married	Full time employee	Bachelor’s degree	20,000-40,000 QR	Two	One	3	Yes	10,000- 20,000 KM	40,000- 80,000 QR	First time I heard about it	Generally, AV are safe, but I have minor concern that something could go wrong	Agree	Agree	Neutral	Neutral	Agree	Agree	Agree	Neutral	Neutral	Neutral	Strongly agree	Agree	Social	25	More than 40min	Private car (Passenger)	Yes	Yes	Slight increase (10-20% more)	Yes, I would use autonomous vehicle
12/06/2019 11:18:00 pm	Arabic	37	Married with children	Full time employee	Bachelor’s degree	5,000-10,000 QR	One	Three	11	Yes	<10,000 KM	20,000- 40,000 QR	First time I heard about it	I have no concern about AV safety	Strongly agree	Strongly agree	Strongly agree	Strongly agree	Strongly agree	Strongly agree	Strongly agree	Strongly agree	Strongly agree	Strongly agree	Strongly agree	Strongly agree	Work	5	10-20min	Private car (Passenger)	Yes	Yes	Considerable increase (50%-100%)	Yes, I would use autonomous vehicle
12/06/2019 11:34:18 pm	Arabic	43	Married with children	Full time employee	Bachelor’s degree	20,000-40,000 QR	More than 5	More than 4	9	Yes	21,000- 30,000 KM	160,000- 320,000QR	A simple background from (social media, newspaper or internet)	I need to know a lot about AV and their safety perforce	Disagree.	Agree	Disagree.	Disagree.	Disagree.	Agree	Disagree.	Disagree.	Agree	Agree	Agree	Agree	Others/Escort	25	31-40min	Private car (Passenger)	Yes	No		Yes, I would use autonomous vehicle
12/06/2019 11:39:16 am	Arabic	44	Married with children	Full time employee	Graduate (Masters or PhD	10,000-20,000 QR	Two	Two	20	Yes	10,000- 20,000 KM	40,000- 80,000 QR	A simple background from (social media, newspaper or internet)	I need to know a lot about AV and their safety perforce	Disagree.	Neutral	Neutral	Neutral	Agree	Agree	Agree	Agree	Agree	Agree	Agree	Neutral	Work	15	10-20min	Private car (Driver)	Yes	Yes	Slight increase (10-20% more)	Yes, I would use autonomous vehicle
12/06/2019 11:43:25 pm	Arabic	43	Married with children	Full time employee	Bachelor’s degree	20,000-40,000 QR	One	Three	4	Yes	10,000- 20,000 KM	160,000- 320,000QR	A simple background from (social media, newspaper or internet)	I am opposed of using AV, unless I can override the control manually	Disagree.	Neutral	Disagree.	Neutral	Totally disagree	Agree	Neutral	Disagree.	Strongly agree	Strongly agree	Strongly agree	Agree	Shopping	5	10-20min	Private car (Driver)	Yes	No		No, I would not use autonomous vehicle
12/06/2019 11:51:21 pm	Arabic	44	Married with children	Housewife	Bachelor’s degree	20,000-40,000 QR	Four	Two	16	Yes	21,000- 30,000 KM	160,000- 320,000QR	A simple background from (social media, newspaper or internet)	I need to know a lot about AV and their safety perforce	Agree	Neutral	Neutral	Neutral	Neutral	Neutral	Neutral	Agree	Agree	Agree	Neutral	Neutral	Social	20	21-30min	Private car (Driver)	No	No		No, I would not use autonomous vehicle
12/06/2019 12:26:04 am	English	24	Single	Student	Graduate (Masters or PhD	5,000-10,000 QR	Three	Two	5	Yes	10,000- 20,000 KM	40,000- 80,000 QR	A strong background (know what kind of technology are used in AV)	I need to know a lot about AV and their safety perforce	Agree	Agree	Agree	Agree	Agree	Agree	Agree	Agree	Neutral	Agree	Agree	Agree	Shopping	15	21-30min	Private car (Driver)	Yes	Yes	Slight increase (10-20% more)	Yes, I would use autonomous vehicle
12/06/2019 2:20:46 pm	English	22	Single	Full time employee	Bachelor’s degree	5,000-10,000 QR	Four	Four	5	Yes	<10,000 KM	80,000- 160,000QR	A simple background from (social media, newspaper or internet)	Generally, AV are safe, but I have minor concern that something could go wrong	Disagree.	Agree	Agree	Disagree.	Neutral	Disagree.	Agree	Disagree.	Agree	Agree	Agree	Neutral	Work	10	10-20min	Private car (Driver)	Yes	Yes	Slight increase (10-20% more)	Yes, I would use autonomous vehicle
12/06/2019 2:43:43 pm	English	21	Single	Unemployed	Bachelor’s degree	< 5,000 QR	Four	More than 4	4	Yes	10,000- 20,000 KM	80,000- 160,000QR	A simple background from (social media, newspaper or internet)	I have no concern about AV safety	Neutral	Agree	Agree	Neutral	Neutral	Neutral	Neutral	Neutral	Neutral	Agree	Agree	Agree	Social	15	21-30min	Private car (Driver)	No	No		No, I would not use autonomous vehicle
12/06/2019 3:26:50 pm	Arabic	39	Married with children	Full time employee	Bachelor’s degree	5,000-10,000 QR	One	Two	10	Yes	<10,000 KM	20,000- 40,000 QR	A simple background from (social media, newspaper or internet)	Generally, AV are safe, but I have minor concern that something could go wrong	Agree	Neutral	Neutral	Disagree.	Disagree.	Neutral	Agree	Agree	Agree	Agree	Strongly agree	Agree	Work	10	31-40min	Private car (Driver)	No	Yes	Slight increase (10-20% more)	Yes, I would use autonomous vehicle
12/06/2019 3:36:31 am	English	38	Married with children	Full time employee	Bachelor’s degree	10,000-20,000 QR	Two	Two	6	Yes	<10,000 KM	40,000- 80,000 QR	A simple background from (social media, newspaper or internet)	I need to know a lot about AV and their safety perforce	Neutral	Neutral	Neutral	Neutral	Neutral	Disagree.	Disagree.	Neutral	Neutral	Neutral	Neutral	Disagree.	Work	10	31-40min	Private car (Driver)	No	Yes	Moderate increase (20-50% more in distance)	No, I would not use autonomous vehicle
12/06/2019 4:48:36 pm	English	24	Single	Part time employee	Bachelor’s degree	< 5,000 QR	Four	Two	6	Yes	21,000- 30,000 KM	80,000- 160,000QR	A simple background from (social media, newspaper or internet)	Generally, AV are safe, but I have minor concern that something could go wrong	Neutral	Agree	Agree	Totally disagree	Disagree.	Disagree.	Neutral	Agree	Strongly agree	Strongly agree	Strongly agree	Strongly agree	Work	30	More than 40min	Private car (Driver)	No	Yes	No change	No, I would not use autonomous vehicle
12/06/2019 4:59:26 pm	English	33	Married with children	Full time employee	Bachelor’s degree	More than 40,000 QR	Two	Four	19	Yes	10,000- 20,000 KM	More than 320,000 QR	A strong background (know what kind of technology are used in AV)	I think AV are not safe and should not be allowed	Neutral	Neutral	Neutral	Disagree.	Neutral	Neutral	Agree	Neutral	Neutral	Strongly agree	Neutral	Agree	Work	20	More than 40min	Private car (Driver)	No	No		No, I would not use autonomous vehicle
12/06/2019 5:01:35 pm	English	23	Single	Full time employee	Bachelor’s degree	5,000-10,000 QR	Five	Four	6	Yes	21,000- 30,000 KM	80,000- 160,000QR	First time I heard about it	I need to know a lot about AV and their safety perforce	Agree	Agree	Agree	Agree	Agree	Agree	Agree	Agree	Agree	Agree	Agree	Agree	Work	20	More than 40min	Private car (Driver)	No	Yes	Considerable increase (50%-100%)	Yes, I would use autonomous vehicle
12/06/2019 5:21:15 pm	English	28	Single	Full time employee	Graduate (Masters or PhD	10,000-20,000 QR	More than 5	More than 4	8	Yes	21,000- 30,000 KM	20,000- 40,000 QR	A good background (know some of its properties)	I am opposed of using AV, unless I can override the control manually	Neutral	Disagree.	Disagree.	Neutral	Agree	Disagree.	Agree	Disagree.	Strongly agree	Strongly agree	Agree	Agree	Work	25	21-30min	Private car (Driver)	No	Yes	No change	No, I would not use autonomous vehicle
12/06/2019 6:33:13 pm	English	21	Single	Student	Diploma degree	Not Applicable	More than 5	One	not applicable	No	<10,000 KM	20,000- 40,000 QR	First time I heard about it	I need to know a lot about AV and their safety perforce	Totally disagree	Totally disagree	Totally disagree	Totally disagree	Neutral	Totally disagree	Neutral	Neutral	Agree	Strongly agree	Strongly agree	Strongly agree	I don't have a private car	not applicable		Taxi	Yes	No		No, I would not use autonomous vehicle
12/06/2019 6:36:41 pm	English	42	Married with children	Full time employee	Bachelor’s degree	10,000-20,000 QR	One	Two	20	Yes	21,000- 30,000 KM	40,000- 80,000 QR	First time I heard about it	I have no concern about AV safety	Agree	Disagree.	Neutral	Neutral	Neutral	Neutral	Neutral	Neutral	Agree	Agree	Strongly agree	Strongly agree	Work	20	10-20min	Private car (Driver)	Yes	Yes	No change	Yes, I would use autonomous vehicle
12/06/2019 6:40:18 pm	English	21	Single	Student	Diploma degree	Not Applicable	One	Four	1	No	>40,000 KM	20,000- 40,000 QR	A simple background from (social media, newspaper or internet)	I need to know a lot about AV and their safety perforce	Disagree.	Disagree.	Disagree.	Disagree.	Agree	Agree	Disagree.	Disagree.	Agree	Agree	Agree	Agree	Social	20	31-40min	Private car (Driver)	No	No		No, I would not use autonomous vehicle
12/06/2019 6:41:11 pm	English	23	Single	Full time employee	Graduate (Masters or PhD	10,000-20,000 QR	More than 5	Three	4	No	>40,000 KM	160,000- 320,000QR	First time I heard about it	Generally, AV are safe, but I have minor concern that something could go wrong	Agree	Agree	Agree	Agree	Agree	Agree	Agree	Agree	Strongly agree	Strongly agree	Strongly agree	Neutral	I don't have a private car	not applicable	31-40min	Private car (Driver)	Yes	Yes	Moderate increase (20-50% more in distance)	Yes, I would use autonomous vehicle
12/06/2019 6:41:49 pm	English	23	Single	Student	Bachelor’s degree	Not Applicable	Four	Two	2	No	31,000- 40,000 KM	20,000- 40,000 QR	A simple background from (social media, newspaper or internet)	I need to know a lot about AV and their safety perforce	Neutral	Neutral	Agree	Neutral	Agree	Neutral	Neutral	Neutral	Disagree.	Agree	Agree	Agree	Work	10	21-30min	Private car (Driver)	No	No		No, I would not use autonomous vehicle
12/06/2019 6:44:18 pm	Arabic	53	Married with children	Housewife	High school or less	Not Applicable	Three	One	12	Yes	21,000- 30,000 KM	20,000- 40,000 QR	First time I heard about it	I need to know a lot about AV and their safety perforce	Agree	Strongly agree	Agree	Agree	Agree	Agree	Agree	Neutral	Neutral	Agree	Neutral	Agree	Shopping	20		Private car (Driver)	Yes	Yes	Moderate increase (20-50% more in distance)	No, I would not use autonomous vehicle
12/06/2019 7:06:16 am	Arabic	43	Married with children	Full time employee	Bachelor’s degree	20,000-40,000 QR	Four	Three	20	Yes	31,000- 40,000 KM	40,000- 80,000 QR	A simple background from (social media, newspaper or internet)	I need to know a lot about AV and their safety perforce	Agree	Strongly agree	Strongly agree	Strongly agree	Agree	Disagree.	Agree	Neutral	Agree	Agree	Agree	Agree	Work	30	More than 40min	Private car (Passenger)	No	Yes	No change	Yes, I would use autonomous vehicle
12/06/2019 7:13:33 am	Arabic	45	Married with children	Full time employee	Graduate (Masters or PhD	10,000-20,000 QR	Two	Two	13	Yes	31,000- 40,000 KM	20,000- 40,000 QR	A simple background from (social media, newspaper or internet)	I need to know a lot about AV and their safety perforce	Neutral	Agree	Neutral	Disagree.	Neutral	Strongly agree	Agree	Agree	Neutral	Agree	Strongly agree	Disagree.	Social	30	21-30min	Private car (Driver)	Yes	Yes	Slight increase (10-20% more)	Yes, I would use autonomous vehicle
12/06/2019 7:13:34 pm	English	20	Single	Student	Bachelor’s degree	5,000-10,000 QR	Four	Four	not applicable	No	<10,000 KM	80,000- 160,000QR	A simple background from (social media, newspaper or internet)	Generally, AV are safe, but I have minor concern that something could go wrong	Agree	Agree	Neutral	Neutral	Agree	Agree	Agree	Agree	Disagree.	Agree	Agree	Agree	Social	not applicable	10-20min	Private car (Passenger)	Yes	Yes	Slight increase (10-20% more)	Yes, I would use autonomous vehicle
12/06/2019 7:23:33 pm	English	23	Single	Student	Graduate (Masters or PhD	Not Applicable	More than 5	Three	6	Yes	>40,000 KM	20,000- 40,000 QR	A simple background from (social media, newspaper or internet)	I need to know a lot about AV and their safety perforce	Disagree.	Neutral	Disagree.	Totally disagree	Disagree.	Totally disagree	Totally disagree	Totally disagree	Disagree.	Disagree.	Agree	Strongly agree	Work	25	21-30min	Private car (Driver)	No	Yes	No change	No, I would not use autonomous vehicle
12/06/2019 7:27:44 pm	Arabic	41	Married	Housewife	Bachelor’s degree	< 5,000 QR	One	Two	13	Yes	10,000- 20,000 KM	160,000- 320,000QR	A simple background from (social media, newspaper or internet)	I need to know a lot about AV and their safety perforce	Agree	Agree	Neutral	Agree	Agree	Agree	Agree	Agree	Agree	Agree	Agree	Neutral	Social	10	21-30min	Private car (Passenger)	Yes	Yes	Moderate increase (20-50% more in distance)	Yes, I would use autonomous vehicle
12/06/2019 7:34:28 am	Arabic	25	Single	Full time employee	Bachelor’s degree	5,000-10,000 QR	Three	Three	7	Yes	21,000- 30,000 KM	80,000- 160,000QR	A good background (know some of its properties)	Generally, AV are safe, but I have minor concern that something could go wrong	Agree	Agree	Disagree.	Disagree.	Strongly agree	Disagree.	Agree	Agree	Neutral	Agree	Neutral	Disagree.	Social	15	10-20min	Private car (Passenger)	No	No		No, I would not use autonomous vehicle
12/06/2019 7:51:00 am	Arabic	30	Single	Full time employee	Bachelor’s degree	More than 40,000 QR	One	One	17	Yes	31,000- 40,000 KM	160,000- 320,000QR	A simple background from (social media, newspaper or internet)	I need to know a lot about AV and their safety perforce	Neutral	Agree	Disagree.	Agree	Disagree.	Agree	Neutral	Neutral	Strongly agree	Strongly agree	Agree	Agree	Others/Escort	30	21-30min	Private car (Driver)	No	Yes	Slight increase (10-20% more)	No, I would not use autonomous vehicle
12/06/2019 8:05:39 pm	English	24	Married	Housewife	Bachelor’s degree	< 5,000 QR	Two	Two	3	No	21,000- 30,000 KM	160,000- 320,000QR	First time I heard about it	I have no concern about AV safety	Neutral	Neutral	Neutral	Neutral	Neutral	Neutral	Neutral	Neutral	Neutral	Neutral	Neutral	Neutral	Social	not applicable	21-30min	Private car (Driver)	Yes	No		Yes, I would use autonomous vehicle
12/06/2019 8:35:44 pm	English	44	Married with children	Full time employee	Graduate (Masters or PhD	5,000-10,000 QR	Three	Two	20	Yes	21,000- 30,000 KM	40,000- 80,000 QR	A simple background from (social media, newspaper or internet)	I need to know a lot about AV and their safety perforce	Agree	Agree	Agree	Agree	Agree	Agree	Agree	Agree	Agree	Agree	Agree	Agree	Work	30	More than 40min	Private car (Driver)	No	Yes	Considerable increase (50%-100%)	Yes, I would use autonomous vehicle
12/06/2019 8:41:04 pm	English	18	Single	Student	High school or less	Not Applicable	Four	Three	not applicable	No	21,000- 30,000 KM	40,000- 80,000 QR	A good background (know some of its properties)	I am opposed of using AV, unless I can override the control manually	Strongly agree	Neutral	Agree	Neutral	Strongly agree	Disagree.	Neutral	Totally disagree	Strongly agree	Strongly agree	Disagree.	Strongly agree	Social	not applicable		Taxi	Yes	No		Yes, I would use autonomous vehicle
12/06/2019 9:18:29 pm	English	32	Married	Housewife	Diploma degree	< 5,000 QR	One	Two	14	Yes	10,000- 20,000 KM	80,000- 160,000QR	First time I heard about it	I need to know a lot about AV and their safety perforce	Totally disagree	Totally disagree	Agree	Agree	Agree	Agree	Neutral	Neutral	Neutral	Neutral	Neutral	Neutral	Social	5		Private car (Driver)	No	No		No, I would not use autonomous vehicle
12/06/2019 9:30:24 am	English	34	Married	Full time employee	Bachelor’s degree	More than 40,000 QR	Two	Two	15	Yes	31,000- 40,000 KM	More than 320,000 QR	A strong background (know what kind of technology are used in AV)	Generally, AV are safe, but I have minor concern that something could go wrong	Disagree.	Disagree.	Neutral	Agree	Agree	Agree	Agree	Agree	Strongly agree	Agree	Agree	Strongly agree	Work	5	31-40min	Private car (Driver)	Yes	Yes	Moderate increase (20-50% more in distance)	Yes, I would use autonomous vehicle
12/06/2019 9:40:53 pm	Arabic	49	Married with children	Full time employee	Bachelor’s degree	10,000-20,000 QR	One	One	20	Yes	10,000- 20,000 KM	20,000- 40,000 QR	A simple background from (social media, newspaper or internet)	Generally, AV are safe, but I have minor concern that something could go wrong	Neutral	Agree	Agree	Neutral	Neutral	Neutral	Neutral	Agree	Agree	Agree	Agree	Agree	Work	10	21-30min	Private car (Driver)	Yes	No		Yes, I would use autonomous vehicle
12/12/2019 1:07:10 pm	English	34	Married with children	Full time employee	Graduate (Masters or PhD	20,000-40,000 QR	Two	One	5	Yes	10,000- 20,000 KM	80,000- 160,000QR	A good background (know some of its properties)	I need to know a lot about AV and their safety perforce	Disagree.	Disagree.	Disagree.	Disagree.	Disagree.	Disagree.	Disagree.	Agree	Agree	Agree	Agree	Agree	Shopping	25	More than 40min	Private car (Driver)	No	No		No, I would not use autonomous vehicle
12/12/2019 1:21:47 pm	English	56	Married with children	Full time employee	Bachelor’s degree	More than 40,000 QR	Five	Three	20	Yes	21,000- 30,000 KM	40,000- 80,000 QR	A good background (know some of its properties)	I think AV are not safe and should not be allowed	Totally disagree	Disagree.	Totally disagree	Totally disagree	Totally disagree	Totally disagree	Totally disagree	Totally disagree	Strongly agree	Strongly agree	Strongly agree	Strongly agree	Work	30	21-30min	Private car (Driver)	No	No		No, I would not use autonomous vehicle
12/12/2019 10:04:10 am	English	34	Single	Full time employee	Bachelor’s degree	20,000-40,000 QR	Four	One	2	Yes	10,000- 20,000 KM	80,000- 160,000QR	A good background (know some of its properties)	I have no concern about AV safety	Strongly agree	Strongly agree	Strongly agree	Strongly agree	Strongly agree	Strongly agree	Strongly agree	Strongly agree	Neutral	Disagree.	Disagree.	Disagree.	Work	10	10-20min	Private car (Passenger)	Yes	Yes	Considerable increase in distance (50%-100%)	Yes, I would use autonomous vehicle
12/12/2019 10:58:13 am	Arabic	48	Married with children	Full time employee	Bachelor’s degree	More than 40,000 QR	Two	Two	20	Yes	10,000- 20,000 KM	80,000- 160,000QR	A good background (know some of its properties)	Generally, AV are safe, but I have minor concern that something could go wrong	Disagree.	Neutral	Disagree.	Agree	Neutral	Disagree.	Neutral	Disagree.	Strongly agree	Agree	Agree	Agree	Work	20	31-40min	Private car (Driver)	No	No		No, I would not use autonomous vehicle
12/12/2019 11:21:00 am	English	51	Married with children	Full time employee	Bachelor’s degree	20,000-40,000 QR	Four	Two	20	Yes	21,000- 30,000 KM	40,000- 80,000 QR	A good background (know some of its properties)	I need to know a lot about AV and their safety perforce	Disagree.	Agree	Neutral	Agree	Totally disagree	Neutral	Neutral	Agree	Agree	Neutral	Neutral	Disagree.	Work	15	21-30min	Private car (Driver)	Yes	Yes	No change	Yes, I would use autonomous vehicle
12/12/2019 11:51:49 am	English	31	Married	Full time employee	Graduate (Masters or PhD	10,000-20,000 QR	More than 5	Two	2	Yes	10,000- 20,000 KM	40,000- 80,000 QR	A good background (know some of its properties)	I need to know a lot about AV and their safety perforce	Agree	Strongly agree	Agree	Neutral	Agree	Neutral	Strongly agree	Neutral	Strongly agree	Strongly agree	Agree	Agree	Social	30	31-40min	Private car (Passenger)	Yes	Yes	Slight increase in distance (10-20% more)	Yes, I would use autonomous vehicle
12/12/2019 2:21:55 pm	English	38	Married with children	Full time employee	Bachelor’s degree	More than 40,000 QR	Two	Two	20	Yes	21,000- 30,000 KM	80,000- 160,000QR	A simple background from (social media, newspaper or internet)	I am opposed of using AV, unless I can override the control manually	Neutral	Disagree.	Disagree.	Disagree.	Agree	Disagree.	Disagree.	Disagree.	Strongly agree	Strongly agree	Strongly agree	Strongly agree	Social	20	31-40min	Private car (Driver)	No	No		No, I would not use autonomous vehicle
12/12/2019 2:34:37 pm	English	52	Married	Full time employee	Diploma degree	More than 40,000 QR	Two	One	20	No	10,000- 20,000 KM	80,000- 160,000QR	A simple background from (social media, newspaper or internet)	I need to know a lot about AV and their safety perforce	Strongly agree	Agree	Strongly agree	Disagree.	Strongly agree	Agree	Strongly agree	Strongly agree	Neutral	Neutral	Agree	Disagree.	Work	20	31-40min	Private car (Driver)	Yes	Yes	No change	Yes, I would use autonomous vehicle
12/12/2019 3:45:23 pm	English	31	Married with children	Full time employee	Bachelor’s degree	10,000-20,000 QR	Two	One	2	Yes	21,000- 30,000 KM	40,000- 80,000 QR	A simple background from (social media, newspaper or internet)	I am opposed of using AV, unless I can override the control manually	Disagree.	Neutral	Agree	Neutral	Disagree.	Agree	Agree	Disagree.	Agree	Agree	Agree	Agree	Work	30	More than 40min	Private car (Passenger)	No	Yes	Moderate increase in distance (20-50% more )	No, I would not use autonomous vehicle
12/12/2019 3:59:11 pm	English	56	Married with children	Full time employee	Bachelor’s degree	20,000-40,000 QR	Four	Two	20	Yes	31,000- 40,000 KM	40,000- 80,000 QR	A simple background from (social media, newspaper or internet)	Generally, AV are safe, but I have minor concern that something could go wrong	Agree	Agree	Agree	Neutral	Neutral	Agree	Agree	Agree	Agree	Agree	Disagree.	Neutral	Work	30	31-40min	Private car (Driver)	No	No		No, I would not use autonomous vehicle
12/12/2019 5:58:45 pm	English	36	Married	Full time employee	Bachelor’s degree	10,000-20,000 QR	Two	One	18	Yes	10,000- 20,000 KM	80,000- 160,000QR	A simple background from (social media, newspaper or internet)	Generally, AV are safe, but I have minor concern that something could go wrong	Disagree.	Disagree.	Neutral	Agree	Strongly agree	Agree	Disagree.	Neutral	Totally disagree	Agree	Agree	Agree	Work	15	More than 40min	Private car (Driver)	No	Yes	Slight increase in distance (10-20% more)	No, I would not use autonomous vehicle
12/12/2019 6:55:54 am	English	36	Single	Full time employee	Graduate (Masters or PhD	20,000-40,000 QR	One	One	18	Yes	<10,000 KM	40,000- 80,000 QR	A strong background (know what kind of technology are used in AV)	I have no concern about AV safety	Agree	Agree	Neutral	Agree	Agree	Neutral	Agree	Strongly agree	Disagree.	Agree	Neutral	Disagree.	Work	15	10-20min	Private car (Driver)	Yes	Yes	Moderate increase in distance (20-50% more )	Yes, I would use autonomous vehicle
12/12/2019 7:01:30 am	English	31	Single	Full time employee	Graduate (Masters or PhD	10,000-20,000 QR	One	None	9	No	<10,000 KM	20,000- 40,000 QR	A good background (know some of its properties)	I need to know a lot about AV and their safety perforce	Disagree.	Neutral	Disagree.	Disagree.	Disagree.	Disagree.	Neutral	Neutral	Strongly agree	Strongly agree	Strongly agree	Strongly agree	I don't have a private car	not applicable		Bus	No	No		No, I would not use autonomous vehicle
12/12/2019 7:31:00 am	English	33	Married with children	Full time employee	Graduate (Masters or PhD	20,000-40,000 QR	Two	One	11	Yes	10,000- 20,000 KM	40,000- 80,000 QR	A strong background (know what kind of technology are used in AV)	I need to know a lot about AV and their safety perforce	Disagree.	Agree	Neutral	Agree	Strongly agree	Disagree.	Strongly agree	Strongly agree	Strongly agree	Strongly agree	Strongly agree	Strongly agree	Work	15	21-30min	Private car (Driver)	Yes	Yes	Considerable increase in distance (50%-100%)	Yes, I would use autonomous vehicle
12/12/2019 7:32:48 am	English	38	Married	Full time employee	Graduate (Masters or PhD	20,000-40,000 QR	One	One	18	Yes	10,000- 20,000 KM	40,000- 80,000 QR	A good background (know some of its properties)	I need to know a lot about AV and their safety perforce	Totally disagree	Agree	Disagree.	Agree	Neutral	Disagree.	Neutral	Agree	Agree	Strongly agree	Neutral	Strongly agree	Work	30	More than 40min	Metro	Yes	Yes	No change	Yes, I would use autonomous vehicle
12/12/2019 7:50:24 am	English	53	Married with children	Full time employee	Diploma degree	More than 40,000 QR	Two	One	20	Yes	<10,000 KM	40,000- 80,000 QR	A good background (know some of its properties)	Generally, AV are safe, but I have minor concern that something could go wrong	Agree	Agree	Agree	Neutral	Neutral	Neutral	Strongly agree	Agree	Agree	Agree	Disagree.	Neutral	Work	15	21-30min	Private car (Passenger)	Yes	Yes	Slight increase in distance (10-20% more)	Yes, I would use autonomous vehicle
12/12/2019 7:52:45 am	Arabic	33	Married	Full time employee	Bachelor’s degree	10,000-20,000 QR	Three	Two	10	Yes	10,000- 20,000 KM	40,000- 80,000 QR	A simple background from (social media, newspaper or internet)	I need to know a lot about AV and their safety perforce	Neutral	Neutral	Neutral	Agree	Strongly agree	Totally disagree	Neutral	Neutral	Strongly agree	Strongly agree	Strongly agree	Strongly agree	Work	20	More than 40min	Private car (Driver)	No	No		No, I would not use autonomous vehicle
12/12/2019 8:03:30 am	English	48	Married with children	Full time employee	Graduate (Masters or PhD	More than 40,000 QR	Two	Two	16	Yes	10,000- 20,000 KM	80,000- 160,000QR	A simple background from (social media, newspaper or internet)	Generally, AV are safe, but I have minor concern that something could go wrong	Totally disagree	Totally disagree	Disagree.	Neutral	Agree	Agree	Agree	Agree	Agree	Neutral	Neutral	Agree	Work	20	More than 40min	Private car (Driver)	Yes	Yes	Moderate increase in distance (20-50% more )	Yes, I would use autonomous vehicle
12/12/2019 8:04:46 pm	English	58	Married with children	Full time employee	Bachelor’s degree	More than 40,000 QR	Two	Three	20	Yes	<10,000 KM	80,000- 160,000QR	A good background (know some of its properties)	I need to know a lot about AV and their safety perforce	Neutral	Neutral	Neutral	Neutral	Totally disagree	Totally disagree	Disagree.	Agree	Strongly agree	Strongly agree	Agree	Agree	Work	20	Less than 10 min	Private car (Driver)	No	Yes	No change	No, I would not use autonomous vehicle
12/12/2019 8:06:05 am	English	37	Married	Full time employee	Bachelor’s degree	10,000-20,000 QR	One	One	18	Yes	<10,000 KM	20,000- 40,000 QR	A simple background from (social media, newspaper or internet)	I need to know a lot about AV and their safety perforce	Neutral	Agree	Neutral	Agree	Agree	Agree	Agree	Agree	Agree	Agree	Neutral	Agree	Work	30	21-30min	Private car (Driver)	Yes	Yes	Slight increase in distance (10-20% more)	Yes, I would use autonomous vehicle
12/12/2019 8:18:50 am	English	45	Married	Full time employee	Graduate (Masters or PhD	More than 40,000 QR	Two	Three	20	Yes	10,000- 20,000 KM	80,000- 160,000QR	A good background (know some of its properties)	I have no concern about AV safety	Agree	Agree	Agree	Strongly agree	Agree	Agree	Strongly agree	Strongly agree	Agree	Strongly agree	Agree	Neutral	Work	20	31-40min	Private car (Driver)	Yes	Yes	Slight increase in distance (10-20% more)	Yes, I would use autonomous vehicle
12/12/2019 8:23:44 am	English	40	Married with children	Full time employee	Graduate (Masters or PhD	20,000-40,000 QR	Two	One	20	Yes	31,000- 40,000 KM	160,000- 320,000QR	A simple background from (social media, newspaper or internet)	Generally, AV are safe, but I have minor concern that something could go wrong	Agree	Agree	Neutral	Neutral	Neutral	Disagree.	Agree	Disagree.	Neutral	Agree	Neutral	Neutral	Work	30	More than 40min	Private car (Driver)	Yes	Yes	No change	Yes, I would use autonomous vehicle
12/12/2019 8:37:31 am	English	37	Married with children	Full time employee	Diploma degree	5,000-10,000 QR	Two	One	12	Yes	>40,000 KM	40,000- 80,000 QR	First time I heard about it	I need to know a lot about AV and their safety perforce	Agree	Agree	Neutral	Agree	Agree	Agree	Agree	Agree	Agree	Agree	Agree	Agree	Work	25	31-40min	Private car (Driver)	Yes	Yes	Considerable increase in distance (50%-100%)	Yes, I would use autonomous vehicle
12/12/2019 9:45:12 am	English	69	Married	Full time employee	Graduate (Masters or PhD	More than 40,000 QR	Two	One	20	Yes	10,000- 20,000 KM	40,000- 80,000 QR	A good background (know some of its properties)	I need to know a lot about AV and their safety perforce	Neutral	Neutral	Neutral	Neutral	Disagree.	Disagree.	Neutral	Disagree.	Neutral	Agree	Neutral	Neutral	Work	10	21-30min	Private car (Driver)	Yes	Yes	No change	Yes, I would use autonomous vehicle
12/12/2019 9:58:48 am	English	39	Married	Full time employee	Bachelor’s degree	20,000-40,000 QR	Two	One	7	Yes	10,000- 20,000 KM	40,000- 80,000 QR	A good background (know some of its properties)	Generally, AV are safe, but I have minor concern that something could go wrong	Totally disagree	Neutral	Agree	Agree	Strongly agree	Agree	Agree	Agree	Strongly agree	Strongly agree	Agree	Neutral	Work	30	More than 40min	Private car (Driver)	Yes	No		No, I would not use autonomous vehicle
13/06/2019 1:00:21 am	Arabic	34	Married	Full time employee	Bachelor’s degree	10,000-20,000 QR	Two	One	not applicable	No	31,000- 40,000 KM	20,000- 40,000 QR	A simple background from (social media, newspaper or internet)	I have no concern about AV safety	Totally disagree	Agree	Agree	Agree	Agree	Agree	Agree	Agree	Agree	Neutral	Disagree.	Disagree.	I don't have a private car	not applicable	21-30min	Private car (Passenger)	Yes	Yes	Considerable increase (50%-100%)	Yes, I would use autonomous vehicle
13/06/2019 1:06:51 am	Arabic	25	Single	Part time employee	Graduate (Masters or PhD	Not Applicable	Three	Two	2	Yes	10,000- 20,000 KM	20,000- 40,000 QR	A simple background from (social media, newspaper or internet)	Generally, AV are safe, but I have minor concern that something could go wrong	Totally disagree	Strongly agree	Strongly agree	Strongly agree	Strongly agree	Disagree.	Strongly agree	Strongly agree	Strongly agree	Strongly agree	Strongly agree	Strongly agree	Work	20	Less than 10 min	Private car (Driver)	Yes	Yes	Slight increase (10-20% more)	Yes, I would use autonomous vehicle
13/06/2019 1:11:10 am	Arabic	50	Married	Full time employee	Bachelor’s degree	More than 40,000 QR	One	Two	20	Yes	<10,000 KM	20,000- 40,000 QR	First time I heard about it	I think AV are not safe and should not be allowed	Disagree.	Agree	Agree	Strongly agree	Agree	Disagree.	Disagree.	Agree	Agree	Agree	Agree	Agree	Social	15	21-30min	Private car (Driver)	No	No		No, I would not use autonomous vehicle
13/06/2019 1:30:41 am	Arabic	30	Single	Full time employee	Bachelor’s degree	10,000-20,000 QR	Five	One	8	Yes	<10,000 KM	160,000- 320,000QR	First time I heard about it	Generally, AV are safe, but I have minor concern that something could go wrong	Agree	Agree	Agree	Agree	Agree	Agree	Agree	Agree	Agree	Agree	Agree	Agree	Work	30	21-30min	Private car (Passenger)	Yes	Yes	No change	Yes, I would use autonomous vehicle
13/06/2019 10:21:52 am	Arabic	23	Single	Student	High school or less	Not Applicable	More than 5	More than 4	not applicable	No	<10,000 KM	80,000- 160,000QR	A simple background from (social media, newspaper or internet)	Generally, AV are safe, but I have minor concern that something could go wrong	Totally disagree	Totally disagree	Totally disagree	Disagree.	Disagree.	Neutral	Disagree.	Totally disagree	Agree	Strongly agree	Neutral	Strongly agree	Work	not applicable		Private car (Passenger)	No	Yes	No change	No, I would not use autonomous vehicle
13/06/2019 10:30:41 am	English	38	Married	Full time employee	Bachelor’s degree	5,000-10,000 QR	Two	Two	20	Yes	<10,000 KM	20,000- 40,000 QR	First time I heard about it	I have no concern about AV safety	Neutral	Neutral	Neutral	Neutral	Neutral	Neutral	Neutral	Neutral	Strongly agree	Agree	Neutral	Neutral	Work	30	31-40min	Private car (Driver)	No	No		No, I would not use autonomous vehicle
13/06/2019 10:38:54 am	English	35	Married	Full time employee	Bachelor’s degree	10,000-20,000 QR	One	One	17	Yes	31,000- 40,000 KM	80,000- 160,000QR	A simple background from (social media, newspaper or internet)	Generally, AV are safe, but I have minor concern that something could go wrong	Neutral	Agree	Agree	Neutral	Agree	Disagree.	Agree	Agree	Agree	Agree	Agree	Neutral	Work	30	More than 40min	Private car (Driver)	Yes	Yes	Slight increase (10-20% more)	Yes, I would use autonomous vehicle
13/06/2019 11:27:07 pm	Arabic	35	Married with children	Full time employee	High school or less	10,000-20,000 QR	One	One	20	Yes	>40,000 KM	20,000- 40,000 QR	A simple background from (social media, newspaper or internet)	I think AV are not safe and should not be allowed	Totally disagree	Neutral	Neutral	Disagree.	Totally disagree	Disagree.	Totally disagree	Totally disagree	Strongly agree	Strongly agree	Agree	Strongly agree	Social	30	31-40min	Private car (Driver)	No	No		No, I would not use autonomous vehicle
13/06/2019 12:14:51 pm	English	32	Single	Full time employee	Bachelor’s degree	5,000-10,000 QR	Five	Three	14	Yes	10,000- 20,000 KM	80,000- 160,000QR	A good background (know some of its properties)	I am opposed of using AV, unless I can override the control manually	Totally disagree	Agree	Neutral	Disagree.	Disagree.	Totally disagree	Agree	Disagree.	Strongly agree	Strongly agree	Strongly agree	Agree	Social	25	More than 40min	Private car (Driver)	No	Yes	No change	No, I would not use autonomous vehicle
13/06/2019 12:36:05 am	English	44	Married with children	Full time employee	Bachelor’s degree	5,000-10,000 QR	One	Two	20	No	10,000- 20,000 KM	20,000- 40,000 QR	A simple background from (social media, newspaper or internet)	I have no concern about AV safety	Disagree.	Disagree.	Disagree.	Disagree.	Disagree.	Neutral	Neutral	Disagree.	Agree	Agree	Agree	Neutral	Work	30		Private car (Passenger)	Yes	Yes	Slight increase (10-20% more)	Yes, I would use autonomous vehicle
13/06/2019 2:45:18 pm	Arabic	43	Married	Full time employee	Bachelor’s degree	10,000-20,000 QR	Two	Four	20	Yes	31,000- 40,000 KM	80,000- 160,000QR	A simple background from (social media, newspaper or internet)	I am opposed of using AV, unless I can override the control manually	Disagree.	Agree	Neutral	Neutral	Neutral	Agree	Agree	Disagree.	Neutral	Neutral	Agree	Neutral	Work	30	31-40min	Private car (Driver)	Yes	Yes	Slight increase (10-20% more)	Yes, I would use autonomous vehicle
13/06/2019 3:05:28 am	English	23	Single	Student	Bachelor’s degree	5,000-10,000 QR	Four	Three	5	Yes	21,000- 30,000 KM	40,000- 80,000 QR	First time I heard about it	Generally, AV are safe, but I have minor concern that something could go wrong	Neutral	Agree	Neutral	Agree	Agree	Agree	Agree	Agree	Agree	Agree	Agree	Agree	Work	15	10-20min	Private car (Driver)	No	No		No, I would not use autonomous vehicle
13/06/2019 5:11:33 am	Arabic	50	Married with children	Full time employee	Diploma degree	5,000-10,000 QR	Four	Four	5	Yes	<10,000 KM	20,000- 40,000 QR	First time I heard about it	I have no concern about AV safety	Strongly agree	Strongly agree	Strongly agree	Strongly agree	Strongly agree	Strongly agree	Strongly agree	Strongly agree	Agree	Agree	Agree	Agree	Social	30	10-20min	Private car (Driver)	Yes	Yes	Slight increase (10-20% more)	Yes, I would use autonomous vehicle
13/06/2019 5:16:26 pm	Arabic	43	Married	Housewife	High school or less	Not Applicable	One	Two	not applicable	No	<10,000 KM	20,000- 40,000 QR	First time I heard about it	I need to know a lot about AV and their safety perforce	Agree	Agree	Agree	Disagree.	Neutral	Agree	Neutral	Agree	Strongly agree	Neutral	Agree	Strongly agree	Social	not applicable	10-20min	Private car (Passenger)	No	Yes	Significant increase (at least 2 times more)	No, I would not use autonomous vehicle
13/06/2019 6:44:25 am	Arabic	38	Married	Full time employee	Graduate (Masters or PhD	10,000-20,000 QR	One	Three	12	Yes	21,000- 30,000 KM	80,000- 160,000QR	A simple background from (social media, newspaper or internet)	I need to know a lot about AV and their safety perforce	Neutral	Agree	Agree	Agree	Agree	Agree	Agree	Agree	Neutral	Disagree.	Neutral	Agree	Social	10	10-20min	Private car (Driver)	Yes	Yes	Moderate increase (20-50% more in distance)	Yes, I would use autonomous vehicle
13/06/2019 6:52:30 am	English	35	Married with children	Full time employee	Bachelor’s degree	10,000-20,000 QR	Four	Two	20	Yes	>40,000 KM	80,000- 160,000QR	First time I heard about it	I have no concern about AV safety	Strongly agree	Strongly agree	Strongly agree	Strongly agree	Strongly agree	Strongly agree	Strongly agree	Strongly agree	Totally disagree	Totally disagree	Totally disagree	Totally disagree	Social	20	10-20min	Private car (Driver)	Yes	Yes	Moderate increase (20-50% more in distance)	Yes, I would use autonomous vehicle
13/06/2019 9:28:44 am	Arabic	16	Single	Full time employee	Bachelor’s degree	10,000-20,000 QR	Five	More than 4	not applicable	No	>40,000 KM	80,000- 160,000QR	First time I heard about it	I have no concern about AV safety	Disagree.	Neutral	Neutral	Agree	Agree	Neutral	Agree	Neutral	Agree	Agree	Agree	Agree	Shopping	20	31-40min	Private car (Passenger)	Yes	No		Yes, I would use autonomous vehicle
13/06/2019 9:37:18 am	English	43	Married	Full time employee	Diploma degree	< 5,000 QR	One	One	20	Yes	<10,000 KM	20,000- 40,000 QR	First time I heard about it	I have no concern about AV safety	Agree	Agree	Agree	Agree	Agree	Agree	Agree	Agree	Agree	Agree	Agree	Agree	Work	20	Less than 10 min	Private car (Driver)	No	Yes	No change	Yes, I would use autonomous vehicle
13/06/2019 9:49:00 am	English	25	Married with children	Housewife	Bachelor’s degree	< 5,000 QR	Five	Four	not applicable	No	<10,000 KM	80,000- 160,000QR	First time I heard about it	I have no concern about AV safety	Neutral	Neutral	Neutral	Neutral	Neutral	Neutral	Agree	Agree	Neutral	Neutral	Neutral	Neutral	I don't have a private car	not applicable	Less than 10 min	Private car (Driver)	No	No		Yes, I would use autonomous vehicle
13/07/2019 10:09:16 pm	English	24	Single	Unemployed	Bachelor’s degree	Not Applicable	Four	Three	5	Yes	21,000- 30,000 KM	80,000- 160,000QR	A simple background from (social media, newspaper or internet)	I need to know a lot about AV and their safety perforce	Neutral	Neutral	Agree	Strongly agree	Strongly agree	Disagree.	Agree	Neutral	Neutral	Agree	Neutral	Disagree.	Others/Escort	20	More than 40min	Private car (Driver)	Yes	Yes	Moderate increase in distance (20-50% more )	Yes, I would use autonomous vehicle
13/07/2019 10:40:22 am	English	32	Married with children	Full time employee	Diploma degree	10,000-20,000 QR	Two	One	9	Yes	10,000- 20,000 KM	40,000- 80,000 QR	A simple background from (social media, newspaper or internet)	Generally, AV are safe, but I have minor concern that something could go wrong	Neutral	Neutral	Neutral	Neutral	Neutral	Neutral	Neutral	Neutral	Neutral	Neutral	Neutral	Neutral	Work	30	31-40min	Private car (Driver)	Yes	Yes	No change	Yes, I would use autonomous vehicle
13/07/2019 4:55:18 am	English	25	Single	Full time employee	Bachelor’s degree	< 5,000 QR	Three	Two	1	No	<10,000 KM	20,000- 40,000 QR	A simple background from (social media, newspaper or internet)	Generally, AV are safe, but I have minor concern that something could go wrong	Neutral	Neutral	Neutral	Neutral	Neutral	Neutral	Neutral	Neutral	Agree	Agree	Agree	Agree	Work	not applicable		Private car (Passenger)	No	No		No, I would not use autonomous vehicle
13/07/2019 5:54:32 pm	English	25	Single	Full time employee	Bachelor’s degree	10,000-20,000 QR	Four	Three	7	Yes	21,000- 30,000 KM	80,000- 160,000QR	A simple background from (social media, newspaper or internet)	I need to know a lot about AV and their safety perforce	Disagree.	Neutral	Disagree.	Disagree.	Strongly agree	Agree	Agree	Neutral	Strongly agree	Agree	Strongly agree	Strongly agree	Work	30	31-40min	Private car (Driver)	Yes	Yes	No change	Yes, I would use autonomous vehicle
13/07/2019 6:29:23 pm	Arabic	23	Single	Other	Bachelor’s degree	< 5,000 QR	Four	One	7	No	10,000- 20,000 KM	20,000- 40,000 QR	A good background (know some of its properties)	Generally, AV are safe, but I have minor concern that something could go wrong	Neutral	Disagree.	Agree	Agree	Neutral	Neutral	Neutral	Neutral	Agree	Agree	Strongly agree	Strongly agree	I don't have a private car	not applicable		Taxi	No	Yes	No change	Yes, I would use autonomous vehicle
13/07/2019 7:27:47 pm	Arabic	47	Married with children	Full time employee	Bachelor’s degree	20,000-40,000 QR	Four	One	20	Yes	21,000- 30,000 KM	80,000- 160,000QR	A simple background from (social media, newspaper or internet)	I am opposed of using AV, unless I can override the control manually	Neutral	Agree	Agree	Agree	Agree	Strongly agree	Agree	Strongly agree	Neutral	Agree	Disagree.	Disagree.	Work	10	10-20min	Private car (Driver)	No	No		No, I would not use autonomous vehicle
13/07/2019 8:08:28 pm	English	39	Married with children	Full time employee	Graduate (Masters or PhD	20,000-40,000 QR	Two	Two	18	Yes	21,000- 30,000 KM	80,000- 160,000QR	A strong background (know what kind of technology are used in AV)	I need to know a lot about AV and their safety perforce	Agree	Agree	Agree	Totally disagree	Agree	Neutral	Agree	Agree	Agree	Disagree.	Agree	Agree	Work	5	10-20min	Private car (Driver)	Yes	Yes	No change	Yes, I would use autonomous vehicle
13/12/2019 1:13:29 am	English	40	Married with children	Full time employee	Bachelor’s degree	10,000-20,000 QR	Two	One	15	Yes	10,000- 20,000 KM	80,000- 160,000QR	A simple background from (social media, newspaper or internet)	I need to know a lot about AV and their safety perforce	Neutral	Agree	Neutral	Agree	Neutral	Disagree.	Neutral	Agree	Agree	Neutral	Neutral	Disagree.	Work	15	21-30min	Private car (Driver)	Yes	Yes	Slight increase in distance (10-20% more)	Yes, I would use autonomous vehicle
13/12/2019 9:52:16 am	English	54	Married with children	Full time employee	Graduate (Masters or PhD	10,000-20,000 QR	Two	One	5	No	10,000- 20,000 KM	40,000- 80,000 QR	A simple background from (social media, newspaper or internet)	Generally, AV are safe, but I have minor concern that something could go wrong	Neutral	Agree	Agree	Neutral	Neutral	Neutral	Agree	Neutral	Agree	Agree	Agree	Agree	Work	10	21-30min	Private car (Passenger)	Yes	Yes	No change	Yes, I would use autonomous vehicle
14/06/2019 11:17:05 am	English	42	Married	Full time employee	Diploma degree	5,000-10,000 QR	Two	One	17	Yes	10,000- 20,000 KM	80,000- 160,000QR	A simple background from (social media, newspaper or internet)	Generally, AV are safe, but I have minor concern that something could go wrong	Neutral	Neutral	Disagree.	Disagree.	Disagree.	Disagree.	Disagree.	Disagree.	Neutral	Neutral	Strongly agree	Neutral	Work	15		Private car (Driver)	No	Yes	No change	No, I would not use autonomous vehicle
14/06/2019 2:35:16 pm	English	38	Married	Full time employee	Bachelor’s degree	10,000-20,000 QR	Two	Two	10	Yes	21,000- 30,000 KM	40,000- 80,000 QR	A simple background from (social media, newspaper or internet)	Generally, AV are safe, but I have minor concern that something could go wrong	Neutral	Agree	Agree	Agree	Neutral	Neutral	Agree	Agree	Neutral	Neutral	Agree	Agree	Work	20	10-20min	Private car (Driver)	Yes	Yes	No change	Yes, I would use autonomous vehicle
14/06/2019 3:05:40 pm	English	56	Married with children	Full time employee	Bachelor’s degree	20,000-40,000 QR	Five	Three	20	Yes	21,000- 30,000 KM	40,000- 80,000 QR	A simple background from (social media, newspaper or internet)	I need to know a lot about AV and their safety perforce	Agree	Agree	Agree	Agree	Agree	Agree	Agree	Agree	Agree	Agree	Disagree.	Agree	Work	20	31-40min	Private car (Driver)	Yes	Yes	Slight increase (10-20% more)	Yes, I would use autonomous vehicle
14/06/2019 4:25:04 pm	English	52	Married	Full time employee	Bachelor’s degree	20,000-40,000 QR	Five	Three	20	Yes	21,000- 30,000 KM	160,000- 320,000QR	A simple background from (social media, newspaper or internet)	I need to know a lot about AV and their safety perforce	Neutral	Neutral	Agree	Agree	Disagree.	Neutral	Agree	Agree	Agree	Agree	Agree	Agree	Social	20	31-40min	Private car (Passenger)	Yes	Yes	No change	Yes, I would use autonomous vehicle
14/06/2019 4:25:14 pm	Arabic	53	Married with children	Housewife	Diploma degree	Not Applicable	Five	Three	5	Yes	21,000- 30,000 KM	20,000- 40,000 QR	First time I heard about it	I think AV are not safe and should not be allowed	Neutral	Neutral	Neutral	Neutral	Neutral	Neutral	Neutral	Neutral	Agree	Strongly agree	Neutral	Strongly agree	Shopping	15	10-20min	Private car (Passenger)	No	Yes	Moderate increase (20-50% more in distance)	No, I would not use autonomous vehicle
14/06/2019 6:27:43 am	English	22	Single	Student	Bachelor’s degree	Not Applicable	Three	One	3	Yes	<10,000 KM	20,000- 40,000 QR	A good background (know some of its properties)	Generally, AV are safe, but I have minor concern that something could go wrong	Neutral	Agree	Neutral	Agree	Agree	Neutral	Strongly agree	Agree	Neutral	Disagree.	Agree	Agree	Work	5	More than 40min	Private car (Driver)	Yes	Yes	Moderate increase (20-50% more in distance)	Yes, I would use autonomous vehicle
14/06/2019 9:39:30 pm	English	39	Married with children	Full time employee	Graduate (Masters or PhD	10,000-20,000 QR	Two	Two	16	Yes	10,000- 20,000 KM	40,000- 80,000 QR	A simple background from (social media, newspaper or internet)	Generally, AV are safe, but I have minor concern that something could go wrong	Disagree.	Disagree.	Disagree.	Disagree.	Neutral	Disagree.	Neutral	Neutral	Agree	Agree	Agree	Agree	Social	15	10-20min	Private car (Driver)	Yes	No		Yes, I would use autonomous vehicle
14/07/2019 12:57:50 am	English	39	Married with children	Full time employee	Bachelor’s degree	20,000-40,000 QR	Two	Two	20	Yes	10,000- 20,000 KM	20,000- 40,000 QR	First time I heard about it	I need to know a lot about AV and their safety perforce	Disagree.	Neutral	Neutral	Agree	Agree	Disagree.	Disagree.	Disagree.	Neutral	Agree	Disagree.	Disagree.	Social	10	10-20min	Private car (Driver)	Yes	Yes	No change	Yes, I would use autonomous vehicle
14/07/2019 9:10:08 am	English	45	Married with children	Full time employee	Bachelor’s degree	10,000-20,000 QR	Two	Two	20	Yes	10,000- 20,000 KM	40,000- 80,000 QR	A simple background from (social media, newspaper or internet)	Generally, AV are safe, but I have minor concern that something could go wrong	Neutral	Agree	Agree	Neutral	Agree	Neutral	Agree	Agree	Agree	Agree	Agree	Agree	Work	15	10-20min	Private car (Driver)	Yes	Yes	No change	Yes, I would use autonomous vehicle
14/12/2019 10:19:47 am	English	59	Married	Full time employee	Diploma degree	More than 40,000 QR	Two	Two	20	Yes	10,000- 20,000 KM	80,000- 160,000QR	A good background (know some of its properties)	Generally, AV are safe, but I have minor concern that something could go wrong	Agree	Neutral	Agree	Neutral	Totally disagree	Disagree.	Disagree.	Strongly agree	Agree	Agree	Disagree.	Disagree.	Work	5	10-20min	Private car (Driver)	Yes	No		Yes, I would use autonomous vehicle
15/02/2020 1:03:40 pm	Arabic	41	Married	Full time employee	Graduate (Masters or PhD	20,000-40,000 QR	More than 5	Four	20	Yes	<10,000 KM	80,000- 160,000QR	A simple background from (social media, newspaper or internet)	I need to know a lot about AV and their safety perforce	Agree	Agree	Neutral	Neutral	Agree	Agree	Agree	Agree	Agree	Strongly agree	Agree	Disagree.	Work	15	21-30min	Private car (Driver)	Yes	Yes	Slight increase in distance (10-20% more)	Yes, I would use autonomous vehicle
15/06/2019 10:14:51 am	Arabic	26	Single	Full time employee	Bachelor’s degree	20,000-40,000 QR	Three	More than 4	8	Yes	21,000- 30,000 KM	160,000- 320,000QR	A simple background from (social media, newspaper or internet)	I need to know a lot about AV and their safety perforce	Neutral	Neutral	Disagree.	Disagree.	Disagree.	Neutral	Agree	Neutral	Disagree.	Agree	Agree	Agree	Work	15	21-30min	Private car (Driver)	No	No		No, I would not use autonomous vehicle
15/06/2019 10:17:58 pm	English	14	Single	Student	High school or less	Not Applicable	Two	Two	not applicable	No	<10,000 KM	40,000- 80,000 QR	A simple background from (social media, newspaper or internet)	I have no concern about AV safety	Agree	Agree	Strongly agree	Strongly agree	Agree	Neutral	Agree	Agree	Disagree.	Neutral	Agree	Agree	Social	30	21-30min	Private car (Passenger)	Yes	Yes	Slight increase (10-20% more)	No, I would not use autonomous vehicle
15/06/2019 3:04:00 pm	English	44	Single	Full time employee	Bachelor’s degree	10,000-20,000 QR	Two	Two	20	Yes	21,000- 30,000 KM	80,000- 160,000QR	A simple background from (social media, newspaper or internet)	Generally, AV are safe, but I have minor concern that something could go wrong	Agree	Agree	Agree	Agree	Agree	Neutral	Agree	Agree	Neutral	Agree	Neutral	Neutral	Social	5	Less than 10 min	Private car (Driver)	Yes	Yes	Slight increase (10-20% more)	Yes, I would use autonomous vehicle
15/06/2019 4:53:55 pm	Arabic	34	Married with children	Full time employee	Bachelor’s degree	10,000-20,000 QR	Two	Two	16	Yes	31,000- 40,000 KM	80,000- 160,000QR	A good background (know some of its properties)	Generally, AV are safe, but I have minor concern that something could go wrong	Strongly agree	Strongly agree	Strongly agree	Strongly agree	Strongly agree	Totally disagree	Agree	Agree	Strongly agree	Strongly agree	Strongly agree	Agree	Work	30	More than 40min	Private car (Driver)	Yes	Yes	No change	Yes, I would use autonomous vehicle
15/06/2019 8:26:42 pm	English	25	Married	Full time employee	Graduate (Masters or PhD	10,000-20,000 QR	Two	None	6	No	10,000- 20,000 KM	20,000- 40,000 QR	A strong background (know what kind of technology are used in AV)	I think AV are not safe and should not be allowed	Disagree.	Neutral	Disagree.	Neutral	Disagree.	Disagree.	Neutral	Disagree.	Strongly agree	Agree	Totally disagree	Strongly agree	Work	not applicable		Bus	No	No		No, I would not use autonomous vehicle
15/06/2019 8:55:11 pm	Arabic	18	Single	Student	High school or less	Not Applicable	More than 5	More than 4	not applicable	No	10,000- 20,000 KM	80,000- 160,000QR	A good background (know some of its properties)	I have no concern about AV safety	Agree	Agree	Agree	Agree	Agree	Agree	Agree	Agree	Agree	Agree	Agree	Agree	Shopping	20	More than 40min	Private car (Passenger)	No	No		No, I would not use autonomous vehicle
15/12/2019 10:52:25 am	English	47	Single	Full time employee	Graduate (Masters or PhD	More than 40,000 QR	One	One	20	Yes	21,000- 30,000 KM	80,000- 160,000QR	A strong background (know what kind of technology are used in AV)	Generally, AV are safe, but I have minor concern that something could go wrong	Neutral	Disagree.	Disagree.	Neutral	Disagree.	Disagree.	Agree	Agree	Agree	Agree	Disagree.	Neutral	Work	10	10-20min	Private car (Driver)	Yes	Yes	No change	Yes, I would use autonomous vehicle
15/12/2019 11:24:57 pm	English	30	Single	Full time employee	Bachelor’s degree	10,000-20,000 QR	One	One	12	Yes	21,000- 30,000 KM	40,000- 80,000 QR	A simple background from (social media, newspaper or internet)	I am opposed of using AV, unless I can override the control manually	Disagree.	Disagree.	Disagree.	Totally disagree	Agree	Totally disagree	Strongly agree	Disagree.	Strongly agree	Strongly agree	Neutral	Strongly agree	Work	25	31-40min	Private car (Driver)	No	No		No, I would not use autonomous vehicle
15/12/2019 11:34:57 am	English	37	Married	Full time employee	Graduate (Masters or PhD	Not Applicable	Two	One	19	Yes	10,000- 20,000 KM	80,000- 160,000QR	A good background (know some of its properties)	Generally, AV are safe, but I have minor concern that something could go wrong	Agree	Agree	Agree	Agree	Agree	Neutral	Agree	Neutral	Agree	Agree	Agree	Agree	Social	30	31-40min	Private car (Driver)	Yes	Yes	No change	Yes, I would use autonomous vehicle
15/12/2019 2:00:12 pm	English	30	Single	Full time employee	Graduate (Masters or PhD	20,000-40,000 QR	One	None	12	Yes	10,000- 20,000 KM	20,000- 40,000 QR	A good background (know some of its properties)	I think AV are not safe and should not be allowed	Disagree.	Agree	Disagree.	Disagree.	Disagree.	Disagree.	Agree	Agree	Agree	Agree	Agree	Agree	Work	30	More than 40min	Private car (Driver)	No	Yes	No change	No, I would not use autonomous vehicle
15/12/2019 7:46:12 am	English	45	Married with children	Full time employee	Graduate (Masters or PhD	20,000-40,000 QR	Two	One	20	Yes	21,000- 30,000 KM	160,000- 320,000QR	A simple background from (social media, newspaper or internet)	Generally, AV are safe, but I have minor concern that something could go wrong	Neutral	Agree	Neutral	Neutral	Neutral	Agree	Agree	Agree	Agree	Agree	Strongly agree	Strongly agree	Work	30	More than 40min	Private car (Driver)	Yes	Yes	No change	Yes, I would use autonomous vehicle
15/12/2019 8:56:10 am	English	40	Married with children	Full time employee	Bachelor’s degree	5,000-10,000 QR	Two	None	not applicable	No	<10,000 KM	40,000- 80,000 QR	A simple background from (social media, newspaper or internet)	Generally, AV are safe, but I have minor concern that something could go wrong	Totally disagree	Neutral	Totally disagree	Agree	Disagree.	Disagree.	Agree	Agree	Agree	Agree	Agree	Agree	I don't have a private car	not applicable	10-20min	Metro	No	No		No, I would not use autonomous vehicle
16/06/2019 12:32:53 pm	English	46	Married with children	Full time employee	Graduate (Masters or PhD	20,000-40,000 QR	Three	Three	20	Yes	10,000- 20,000 KM	80,000- 160,000QR	A good background (know some of its properties)	Generally, AV are safe, but I have minor concern that something could go wrong	Neutral	Totally disagree	Neutral	Neutral	Disagree.	Totally disagree	Neutral	Neutral	Disagree.	Agree	Disagree.	Disagree.	Work	5	Less than 10 min	Private car (Driver)	No	Yes	No change	No, I would not use autonomous vehicle
16/06/2019 3:04:52 pm	English	39	Married with children	Full time employee	Graduate (Masters or PhD	10,000-20,000 QR	Two	One	8	Yes	10,000- 20,000 KM	40,000- 80,000 QR	First time I heard about it	I need to know a lot about AV and their safety perforce	Agree	Disagree.	Disagree.	Agree	Agree	Neutral	Agree	Neutral	Agree	Agree	Agree	Agree	Work	15	10-20min	Private car (Driver)	Yes	Yes	Slight increase (10-20% more)	Yes, I would use autonomous vehicle
16/07/2019 1:08:26 pm	English	35	Married	Full time employee	Graduate (Masters or PhD	5,000-10,000 QR	Two	One	17	No	>40,000 KM	40,000- 80,000 QR	A good background (know some of its properties)	Generally, AV are safe, but I have minor concern that something could go wrong	Agree	Neutral	Neutral	Neutral	Agree	Neutral	Agree	Agree	Strongly agree	Strongly agree	Agree	Agree	Work	20	21-30min	Private car (Driver)	Yes	Yes	No change	Yes, I would use autonomous vehicle
16/07/2019 10:40:59 am	English	28	Married	Full time employee	Bachelor’s degree	5,000-10,000 QR	Two	Two	4	Yes	<10,000 KM	40,000- 80,000 QR	A simple background from (social media, newspaper or internet)	Generally, AV are safe, but I have minor concern that something could go wrong	Neutral	Agree	Agree	Agree	Agree	Agree	Neutral	Neutral	Agree	Agree	Neutral	Agree	Work	10	10-20min	Private car (Driver)	Yes	Yes	Slight increase in distance (10-20% more)	Yes, I would use autonomous vehicle
16/07/2019 2:24:20 pm	English	34	Single	Full time employee	Graduate (Masters or PhD	20,000-40,000 QR	One	Four	7	Yes	<10,000 KM	More than 320,000 QR	A strong background (know what kind of technology are used in AV)	I think AV are not safe and should not be allowed	Totally disagree	Totally disagree	Neutral	Totally disagree	Totally disagree	Neutral	Strongly agree	Totally disagree	Strongly agree	Strongly agree	Strongly agree	Strongly agree	Social	30	More than 40min	Private car (Driver)	No	No		No, I would not use autonomous vehicle
16/07/2019 2:26:53 pm	English	34	Married with children	Other	Bachelor’s degree	10,000-20,000 QR	Four	Three	16	Yes	31,000- 40,000 KM	160,000- 320,000QR	A simple background from (social media, newspaper or internet)	I need to know a lot about AV and their safety perforce	Neutral	Neutral	Neutral	Neutral	Agree	Neutral	Agree	Neutral	Agree	Agree	Agree	Agree	Work	30	More than 40min	Private car (Driver)	Yes	Yes	No change	Yes, I would use autonomous vehicle
16/12/2019 3:33:11 pm	English	58	Married	Full time employee	Graduate (Masters or PhD	More than 40,000 QR	Two	One	20	Yes	<10,000 KM	80,000- 160,000QR	A good background (know some of its properties)	Generally, AV are safe, but I have minor concern that something could go wrong	Agree	Agree	Agree	Strongly agree	Neutral	Neutral	Neutral	Agree	Agree	Agree	Totally disagree	Disagree.	Social	5		Walk	No	No		Yes, I would use autonomous vehicle
17/06/2019 1:57:52 am	English	38	Married with children	Student	Graduate (Masters or PhD	5,000-10,000 QR	Two	Two	13	Yes	21,000- 30,000 KM	80,000- 160,000QR	A good background (know some of its properties)	I need to know a lot about AV and their safety perforce	Disagree.	Disagree.	Disagree.	Agree	Neutral	Disagree.	Disagree.	Agree	Strongly agree	Agree	Strongly agree	Strongly agree	Work	15	More than 40min	Private car (Driver)	Yes	No		Yes, I would use autonomous vehicle
17/06/2019 10:08:25 pm	English	25	Single	Part time employee	Bachelor’s degree	< 5,000 QR	More than 5	More than 4	7	Yes	10,000- 20,000 KM	20,000- 40,000 QR	First time I heard about it	I have no concern about AV safety	Neutral	Neutral	Neutral	Neutral	Neutral	Neutral	Neutral	Agree	Neutral	Agree	Agree	Agree	Work	25	More than 40min	Private car (Driver)	Yes	No		Yes, I would use autonomous vehicle
17/06/2019 3:46:50 pm	English	48	Married	Full time employee	Bachelor’s degree	More than 40,000 QR	Three	Two	20	Yes	10,000- 20,000 KM	80,000- 160,000QR	A simple background from (social media, newspaper or internet)	I need to know a lot about AV and their safety perforce	Neutral	Agree	Agree	Strongly agree	Strongly agree	Strongly agree	Strongly agree	Agree	Agree	Strongly agree	Disagree.	Agree	Work	10	21-30min	Private car (Passenger)	Yes	Yes	Slight increase (10-20% more)	Yes, I would use autonomous vehicle
17/06/2019 6:01:16 pm	English	26	Single	Full time employee	Bachelor’s degree	5,000-10,000 QR	One	One	3	Yes	21,000- 30,000 KM	40,000- 80,000 QR	A simple background from (social media, newspaper or internet)	I have no concern about AV safety	Agree	Agree	Agree	Neutral	Disagree.	Agree	Agree	Disagree.	Agree	Totally disagree	Strongly agree	Agree	Shopping	10	31-40min	Private car (Passenger)	No	Yes	Considerable increase (50%-100%)	No, I would not use autonomous vehicle
17/06/2019 6:10:05 pm	English	30	Married	Unemployed	Bachelor’s degree	Not Applicable	Two	Two	8	Yes	21,000- 30,000 KM	40,000- 80,000 QR	A simple background from (social media, newspaper or internet)	I need to know a lot about AV and their safety perforce	Totally disagree	Agree	Agree	Totally disagree	Strongly agree	Agree	Totally disagree	Strongly agree	Agree	Agree	Agree	Agree	Shopping	15		Private car (Passenger)	No	No		No, I would not use autonomous vehicle
17/06/2019 6:11:07 pm	Arabic	32	Married	Part time employee	Diploma degree	5,000-10,000 QR	Two	One	6	Yes	10,000- 20,000 KM	40,000- 80,000 QR	A simple background from (social media, newspaper or internet)	Generally, AV are safe, but I have minor concern that something could go wrong	Agree	Neutral	Neutral	Agree	Disagree.	Agree	Disagree.	Disagree.	Agree	Agree	Disagree.	Disagree.	Work	10	21-30min	Private car (Driver)	No	Yes	Moderate increase (20-50% more in distance)	No, I would not use autonomous vehicle
17/06/2019 6:16:13 pm	Arabic	50	Married	Full time employee	Bachelor’s degree	More than 40,000 QR	Three	Three	20	Yes	31,000- 40,000 KM	80,000- 160,000QR	A strong background (know what kind of technology are used in AV)	I need to know a lot about AV and their safety perforce	Totally disagree	Disagree.	Neutral	Disagree.	Disagree.	Disagree.	Disagree.	Neutral	Disagree.	Agree	Disagree.	Disagree.	Social	15	31-40min	Private car (Driver)	Yes	Yes	Slight increase (10-20% more)	Yes, I would use autonomous vehicle
17/06/2019 6:21:51 pm	English	22	Married	Full time employee	Bachelor’s degree	20,000-40,000 QR	Two	Two	4	Yes	31,000- 40,000 KM	80,000- 160,000QR	A simple background from (social media, newspaper or internet)	I need to know a lot about AV and their safety perforce	Agree	Disagree.	Agree	Agree	Disagree.	Neutral	Neutral	Strongly agree	Disagree.	Agree	Agree	Agree	Work	15	21-30min	Private car (Passenger)	Yes	No		Yes, I would use autonomous vehicle
17/06/2019 6:27:31 pm	English	36	Single	Full time employee	Bachelor’s degree	10,000-20,000 QR	One	One	14	Yes	21,000- 30,000 KM	160,000- 320,000QR	A good background (know some of its properties)	I am opposed of using AV, unless I can override the control manually	Agree	Agree	Agree	Strongly agree	Strongly agree	Disagree.	Agree	Disagree.	Agree	Strongly agree	Neutral	Neutral	Shopping	15	21-30min	Private car (Passenger)	Yes	Yes	Considerable increase (50%-100%)	No, I would not use autonomous vehicle
17/06/2019 7:39:37 pm	English	26	Single	Full time employee	Bachelor’s degree	5,000-10,000 QR	Three	Three	7	Yes	31,000- 40,000 KM	40,000- 80,000 QR	A simple background from (social media, newspaper or internet)	I think AV are not safe and should not be allowed	Disagree.	Disagree.	Disagree.	Neutral	Disagree.	Disagree.	Disagree.	Disagree.	Disagree.	Disagree.	Disagree.	Neutral	Work	30	More than 40min	Private car (Driver)	No	No		No, I would not use autonomous vehicle
17/06/2019 7:52:31 pm	Arabic	25	Single	Unemployed	High school or less	Not Applicable	Three	Three	8	Yes	>40,000 KM	40,000- 80,000 QR	A strong background (know what kind of technology are used in AV)	I have no concern about AV safety	Neutral	Agree	Neutral	Neutral	Neutral	Neutral	Neutral	Neutral	Disagree.	Disagree.	Strongly agree	Agree	Others/Escort	30	Less than 10 min	Private car (Driver)	No	Yes	No change	No, I would not use autonomous vehicle
17/06/2019 8:07:21 pm	English	24	Single	Part time employee	Bachelor’s degree	< 5,000 QR	Four	Three	2	Yes	21,000- 30,000 KM	40,000- 80,000 QR	A simple background from (social media, newspaper or internet)	Generally, AV are safe, but I have minor concern that something could go wrong	Disagree.	Disagree.	Disagree.	Agree	Agree	Neutral	Agree	Neutral	Disagree.	Agree	Agree	Disagree.	Shopping	10	21-30min	Private car (Driver)	Yes	Yes	No change	Yes, I would use autonomous vehicle
17/06/2019 9:01:57 pm	Arabic	25	Single	Full time employee	Bachelor’s degree	10,000-20,000 QR	Three	Three	7	Yes	21,000- 30,000 KM	40,000- 80,000 QR	A simple background from (social media, newspaper or internet)	Generally, AV are safe, but I have minor concern that something could go wrong	Strongly agree	Strongly agree	Neutral	Neutral	Agree	Agree	Agree	Agree	Neutral	Neutral	Agree	Strongly agree	Social	30	21-30min	Private car (Driver)	Yes	Yes	No change	Yes, I would use autonomous vehicle
17/12/2019 10:31:22 am	English	54	Single	Full time employee	Bachelor’s degree	5,000-10,000 QR	One	One	20	Yes	31,000- 40,000 KM	40,000- 80,000 QR	A simple background from (social media, newspaper or internet)	I need to know a lot about AV and their safety perforce	Agree	Strongly agree	Neutral	Strongly agree	Strongly agree	Strongly agree	Strongly agree	Strongly agree	Strongly agree	Strongly agree	Neutral	Strongly agree	Work	30	More than 40min	Private car (Driver)	Yes	Yes	Moderate increase in distance (20-50% more )	Yes, I would use autonomous vehicle
18/06/2019 7:12:24 pm	English	27	Married	Full time employee	Bachelor’s degree	5,000-10,000 QR	Two	One	5	Yes	31,000- 40,000 KM	40,000- 80,000 QR	First time I heard about it	I am opposed of using AV, unless I can override the control manually	Strongly agree	Strongly agree	Strongly agree	Strongly agree	Strongly agree	Strongly agree	Strongly agree	Strongly agree	Strongly agree	Strongly agree	Strongly agree	Strongly agree	Work	20	21-30min	Private car (Driver)	Yes	Yes	Moderate increase (20-50% more in distance)	Yes, I would use autonomous vehicle
18/11/2019 11:13:10 am	Arabic	33	Single	Student	High school or less	Not Applicable	More than 5	More than 4	10	Yes	>40,000 KM	20,000- 40,000 QR	First time I heard about it	I need to know a lot about AV and their safety perforce	Totally disagree	Totally disagree	Totally disagree	Totally disagree	Totally disagree	Agree	Agree	Totally disagree	Agree	Agree	Agree	Agree	Work	10	More than 40min	Private car (Passenger)	Yes	Yes	Slight increase in distance (10-20% more)	No, I would not use autonomous vehicle
18/11/2019 11:48:43 am	English	23	Married	Student	Bachelor’s degree	< 5,000 QR	One	One	1	Yes	10,000- 20,000 KM	40,000- 80,000 QR	First time I heard about it	I have no concern about AV safety	Neutral	Neutral	Neutral	Neutral	Neutral	Neutral	Neutral	Neutral	Neutral	Neutral	Neutral	Neutral	Work	5	10-20min	Private car (Passenger)	Yes	Yes	Slight increase in distance (10-20% more)	Yes, I would use autonomous vehicle
18/11/2019 12:26:20 pm	English	32	Married with children	Full time employee	Diploma degree	10,000-20,000 QR	Two	Two	17	Yes	21,000- 30,000 KM	80,000- 160,000QR	A simple background from (social media, newspaper or internet)	I need to know a lot about AV and their safety perforce	Agree	Agree	Agree	Agree	Agree	Agree	Agree	Agree	Agree	Agree	Neutral	Neutral	Social	10	10-20min	Private car (Driver)	Yes	Yes	Moderate increase in distance (20-50% more )	Yes, I would use autonomous vehicle
18/11/2019 12:29:43 pm	English	20	Single	Student	High school or less	Not Applicable	More than 5	Three	0	No	21,000- 30,000 KM	40,000- 80,000 QR	A simple background from (social media, newspaper or internet)	I am opposed of using AV, unless I can override the control manually	Disagree.	Agree	Disagree.	Disagree.	Agree	Disagree.	Agree	Agree	Agree	Agree	Agree	Agree	Work	15	31-40min	Private car (Driver)	Yes	Yes	Slight increase in distance (10-20% more)	Yes, I would use autonomous vehicle
18/11/2019 12:33:59 pm	Arabic	23	Single	Part time employee	Bachelor’s degree	5,000-10,000 QR	Five	Four	6	Yes	10,000- 20,000 KM	20,000- 40,000 QR			Neutral	Agree	Agree	Agree	Agree	Totally disagree	Neutral	Strongly agree	Strongly agree	Strongly agree	Strongly agree	Strongly agree	Work	15		Private car (Driver)	Yes	Yes	No change	No, I would not use autonomous vehicle
18/11/2019 12:40:01 pm	English	24	Single	Part time employee	Bachelor’s degree	5,000-10,000 QR	Five	Four	6	Yes	10,000- 20,000 KM	20,000- 40,000 QR	A simple background from (social media, newspaper or internet)	I have no concern about AV safety	Agree	Agree	Agree	Agree	Agree	Agree	Agree	Agree	Neutral	Agree	Neutral	Neutral	Work	15		Private car (Driver)	Yes	Yes	No change	Yes, I would use autonomous vehicle
18/11/2019 2:07:07 pm	Arabic	32	Married	Housewife	Bachelor’s degree	20,000-40,000 QR	One	Four	11	No	31,000- 40,000 KM	80,000- 160,000QR	A good background (know some of its properties)	Generally, AV are safe, but I have minor concern that something could go wrong	Totally disagree	Neutral	Agree	Agree	Neutral	Neutral	Agree	Agree	Neutral	Agree	Agree	Agree	I don't have a private car	15	21-30min	bicycle	Yes	No		No, I would not use autonomous vehicle
18/11/2019 2:28:07 pm	English	23	Single	Part time employee	Bachelor’s degree	5,000-10,000 QR	Five	Four	6	Yes	10,000- 20,000 KM	20,000- 40,000 QR	First time I heard about it	I have no concern about AV safety	Agree	Neutral	Agree	Agree	Agree	Neutral	Neutral	Agree	Agree	Agree	Agree	Agree	Work	15		Private car (Driver)	Yes	Yes	No change	Yes, I would use autonomous vehicle
18/11/2019 2:32:35 pm	Arabic	19	Single	Part time employee	Bachelor’s degree	5,000-10,000 QR	Five	Four	6	Yes	21,000- 30,000 KM	20,000- 40,000 QR	A good background (know some of its properties)	I have no concern about AV safety	Neutral	Neutral	Disagree.	Disagree.	Neutral	Neutral	Neutral	Neutral	Agree	Agree	Agree	Agree	Work	15	31-40min	Private car (Driver)	Yes	Yes	No change	Yes, I would use autonomous vehicle
18/11/2019 2:47:45 pm	English	35	Married	Student	Bachelor’s degree	20,000-40,000 QR	Two	One	3	Yes	21,000- 30,000 KM	80,000- 160,000QR	A simple background from (social media, newspaper or internet)	I am opposed of using AV, unless I can override the control manually	Strongly agree	Agree	Neutral	Disagree.	Neutral	Disagree.	Agree	Neutral	Disagree.	Neutral	Disagree.	Neutral	Social	15	10-20min	bicycle	Yes	No		Yes, I would use autonomous vehicle
19/06/2019 1:20:11 pm	English	30	Single	Full time employee	Graduate (Masters or PhD	20,000-40,000 QR	Three	Four	12	Yes	10,000- 20,000 KM	40,000- 80,000 QR	A good background (know some of its properties)	Generally, AV are safe, but I have minor concern that something could go wrong	Agree	Neutral	Agree	Disagree.	Neutral	Agree	Neutral	Disagree.	Agree	Agree	Agree	Agree	Work	25	31-40min	Private car (Driver)	No	Yes	No change	Yes, I would use autonomous vehicle
19/11/2019 10:15:20 am	English	16	Married	Student	Diploma degree	< 5,000 QR	One	One	6	Yes	10,000- 20,000 KM	40,000- 80,000 QR	First time I heard about it	I have no concern about AV safety	Disagree.	Disagree.	Neutral	Neutral	Neutral	Neutral	Neutral	Neutral	Neutral	Neutral	Neutral	Neutral	Shopping	10	21-30min	Private car (Passenger)	Yes	Yes	Moderate increase in distance (20-50% more )	Yes, I would use autonomous vehicle
19/11/2019 10:16:09 pm	Arabic	19	Single	Student	High school or less	5,000-10,000 QR	More than 5	Four	0	No	<10,000 KM	80,000- 160,000QR	First time I heard about it	Generally, AV are safe, but I have minor concern that something could go wrong	Disagree.	Disagree.	Disagree.	Agree	Totally disagree	Disagree.	Neutral	Neutral	Strongly agree	Agree	Agree	Neutral	Work	5	10-20min	Private car (Driver)	No	No		No, I would not use autonomous vehicle
19/11/2019 10:18:53 am	Arabic	29	Married	Housewife	Bachelor’s degree	20,000-40,000 QR	One	One	5	No	31,000- 40,000 KM	80,000- 160,000QR	First time I heard about it	I have no concern about AV safety	Neutral	Disagree.	Agree	Neutral	Agree	Agree	Neutral	Neutral	Neutral	Agree	Neutral	Disagree.	Shopping	15	10-20min	Private car (Passenger)	Yes	Yes	Slight increase in distance (10-20% more)	Yes, I would use autonomous vehicle
19/11/2019 10:27:15 pm	English	20	Single	Student	High school or less	Not Applicable	Four	Four	2	Yes	21,000- 30,000 KM	80,000- 160,000QR	A good background (know some of its properties)	Generally, AV are safe, but I have minor concern that something could go wrong	Disagree.	Agree	Totally disagree	Agree	Neutral	Totally disagree	Agree	Agree	Strongly agree	Strongly agree	Strongly agree	Agree	Work	15	21-30min	Private car (Driver)	No	No		No, I would not use autonomous vehicle
19/11/2019 10:56:08 am	English	27	Single	Full time employee	Bachelor’s degree	5,000-10,000 QR	More than 5	Three	15	Yes	>40,000 KM	80,000- 160,000QR	A strong background (know what kind of technology are used in AV)	Generally, AV are safe, but I have minor concern that something could go wrong	Neutral	Agree	Neutral	Neutral	Agree	Neutral	Strongly agree	Agree	Agree	Strongly agree	Agree	Strongly agree	Work	30	More than 40min	Private car (Driver)	Yes	No		Yes, I would use autonomous vehicle
19/11/2019 11:37:35 pm	Arabic	22	Single	Student	High school or less	Not Applicable	Four	Four	not applicable	No	<10,000 KM	80,000- 160,000QR	A simple background from (social media, newspaper or internet)	Generally, AV are safe, but I have minor concern that something could go wrong	Disagree.	Agree	Disagree.	Disagree.	Disagree.	Disagree.	Disagree.	Neutral	Agree	Agree	Agree	Agree	I don't have a private car	not applicable		Private car (Passenger)	No	No		No, I would not use autonomous vehicle
19/11/2019 11:46:11 pm	Arabic	23	Single	Student	High school or less	< 5,000 QR	One	Four	5	Yes	<10,000 KM	40,000- 80,000 QR	A simple background from (social media, newspaper or internet)	Generally, AV are safe, but I have minor concern that something could go wrong	Agree	Agree	Agree	Agree	Agree	Agree	Agree	Agree	Agree	Agree	Agree	Agree	Social	10	31-40min	Private car (Driver)	Yes	Yes	Moderate increase in distance (20-50% more )	Yes, I would use autonomous vehicle
19/11/2019 2:07:31 pm	English	23	Single	Full time employee	Bachelor’s degree	5,000-10,000 QR	Five	Four	6	Yes	10,000- 20,000 KM	20,000- 40,000 QR	A simple background from (social media, newspaper or internet)	I need to know a lot about AV and their safety perforce	Neutral	Neutral	Disagree.	Agree	Agree	Disagree.	Strongly agree	Agree	Agree	Strongly agree	Strongly agree	Strongly agree	Work	10	10-20min	Private car (Driver)	Yes	Yes	No change	Yes, I would use autonomous vehicle
19/11/2019 2:07:58 pm	English	39	Married with children	Full time employee	Graduate (Masters or PhD	20,000-40,000 QR	Two	One	12	Yes	10,000- 20,000 KM	40,000- 80,000 QR	A good background (know some of its properties)	Generally, AV are safe, but I have minor concern that something could go wrong	Agree	Agree	Agree	Neutral	Agree	Agree	Agree	Agree	Neutral	Agree	Disagree.	Neutral	Others/Escort	20	21-30min	Private car (Driver)	Yes	Yes	Slight increase in distance (10-20% more)	Yes, I would use autonomous vehicle
19/11/2019 2:09:24 pm	Arabic	23	Single	Student	Bachelor’s degree	Not Applicable	Five	More than 4	0	Yes	<10,000 KM	20,000- 40,000 QR	A simple background from (social media, newspaper or internet)	I am opposed of using AV, unless I can override the control manually	Neutral	Strongly agree	Neutral	Agree	Neutral	Agree	Agree	Agree	Strongly agree	Strongly agree	Strongly agree	Strongly agree	Work	30	More than 40min	Private car (Driver)	Yes	Yes	No change	Yes, I would use autonomous vehicle
19/11/2019 2:09:57 pm	English	29	Married	Full time employee	Graduate (Masters or PhD	20,000-40,000 QR	Five	Two	11	Yes	21,000- 30,000 KM	80,000- 160,000QR	A good background (know some of its properties)	Generally, AV are safe, but I have minor concern that something could go wrong	Agree	Strongly agree	Agree	Disagree.	Agree	Disagree.	Agree	Agree	Agree	Strongly agree	Agree	Strongly agree	Work	25	More than 40min	Private car (Driver)	Yes	Yes	Slight increase in distance (10-20% more)	Yes, I would use autonomous vehicle
19/11/2019 2:10:06 pm	English	20	Single	Full time employee	High school or less	10,000-20,000 QR	Five	More than 4	3	Yes	21,000- 30,000 KM	80,000- 160,000QR	A simple background from (social media, newspaper or internet)	I need to know a lot about AV and their safety perforce	Neutral	Agree	Disagree.	Agree	Agree	Agree	Agree	Agree	Agree	Agree	Agree	Neutral	Social	20	21-30min	Private car (Driver)	Yes	Yes	No change	Yes, I would use autonomous vehicle
19/11/2019 2:11:12 pm	English	23	Single	Student	Bachelor’s degree	< 5,000 QR	More than 5	More than 4	5	Yes	21,000- 30,000 KM	160,000- 320,000QR	First time I heard about it	I need to know a lot about AV and their safety perforce	Agree	Neutral	Neutral	Disagree.	Disagree.	Strongly agree	Strongly agree	Strongly agree	Strongly agree	Strongly agree	Neutral	Disagree.	Work	30	31-40min	Private car (Driver)	Yes	Yes	Moderate increase in distance (20-50% more )	Yes, I would use autonomous vehicle
19/11/2019 2:11:34 pm	English	32	Married	Full time employee	Graduate (Masters or PhD	20,000-40,000 QR	Two	One	4	Yes	10,000- 20,000 KM	40,000- 80,000 QR	A good background (know some of its properties)	Generally, AV are safe, but I have minor concern that something could go wrong	Agree	Agree	Agree	Agree	Strongly agree	Disagree.	Agree	Strongly agree	Totally disagree	Agree	Agree	Agree	Work	5	10-20min	Private car (Driver)	Yes	Yes	No change	Yes, I would use autonomous vehicle
19/11/2019 2:11:35 pm	Arabic	18	Single	Student	Bachelor’s degree	Not Applicable	Four	Four	not applicable	No	31,000- 40,000 KM	160,000- 320,000QR	A simple background from (social media, newspaper or internet)	I need to know a lot about AV and their safety perforce	Agree	Agree	Neutral	Agree	Neutral	Agree	Neutral	Agree	Neutral	Neutral	Neutral	Neutral	Shopping	not applicable		Private car (Passenger)	No	Yes	Moderate increase in distance (20-50% more )	Yes, I would use autonomous vehicle
19/11/2019 2:11:36 pm	Arabic	23	Single	Full time employee	Bachelor’s degree	5,000-10,000 QR	Five	Four	6	Yes	10,000- 20,000 KM	20,000- 40,000 QR	A simple background from (social media, newspaper or internet)	I need to know a lot about AV and their safety perforce	Neutral	Neutral	Neutral	Neutral	Neutral	Neutral	Strongly agree	Agree	Strongly agree	Strongly agree	Strongly agree	Strongly agree	Work	15	10-20min	Private car (Driver)	Yes	Yes	No change	Yes, I would use autonomous vehicle
19/11/2019 2:12:00 pm	English	18	Single	Student	High school or less	Not Applicable	Three	Two	1	Yes	<10,000 KM	20,000- 40,000 QR	A good background (know some of its properties)	I am opposed of using AV, unless I can override the control manually	Agree	Strongly agree	Strongly agree	Neutral	Agree	Disagree.	Agree	Strongly agree	Strongly agree	Strongly agree	Strongly agree	Strongly agree	I don't have a private car	not applicable		Metro	No	No		No, I would not use autonomous vehicle
19/11/2019 2:12:13 pm	English	21	Single	Student	High school or less	Not Applicable	Four	One	2	No	10,000- 20,000 KM	20,000- 40,000 QR	First time I heard about it	Generally, AV are safe, but I have minor concern that something could go wrong	Neutral	Strongly agree	Neutral	Neutral	Strongly agree	Neutral	Strongly agree	Strongly agree	Neutral	Neutral	Neutral	Neutral	I don't have a private car	not applicable	More than 40min	Private car (Driver)	Yes	Yes	Considerable increase in distance (50%-100%)	Yes, I would use autonomous vehicle
19/11/2019 2:12:27 pm	English	20	Single	Student	Bachelor’s degree	Not Applicable	Four	Two	1	Yes	10,000- 20,000 KM	20,000- 40,000 QR	A good background (know some of its properties)	I am opposed of using AV, unless I can override the control manually	Strongly agree	Strongly agree	Strongly agree	Strongly agree	Strongly agree	Disagree.	Agree	Strongly agree	Disagree.	Disagree.	Agree	Disagree.	Work	30	More than 40min	Private car (Driver)	Yes	No		Yes, I would use autonomous vehicle
19/11/2019 2:13:48 pm	English	28	Single	Full time employee	Graduate (Masters or PhD	More than 40,000 QR	More than 5	Four	8	Yes	10,000- 20,000 KM	160,000- 320,000QR	A good background (know some of its properties)	Generally, AV are safe, but I have minor concern that something could go wrong	Disagree.	Agree	Agree	Totally disagree	Agree	Disagree.	Agree	Agree	Strongly agree	Strongly agree	Strongly agree	Strongly agree	Work	5	10-20min	Private car (Driver)	Yes	Yes	Slight increase in distance (10-20% more)	Yes, I would use autonomous vehicle
19/11/2019 2:13:54 pm	English	20	Single	Student	Bachelor’s degree	< 5,000 QR	More than 5	More than 4	3	No	31,000- 40,000 KM	40,000- 80,000 QR	A simple background from (social media, newspaper or internet)	Generally, AV are safe, but I have minor concern that something could go wrong	Agree	Agree	Strongly agree	Neutral	Agree	Strongly agree	Strongly agree	Strongly agree	Neutral	Agree	Neutral	Neutral	Work	not applicable	21-30min	Private car (Driver)	Yes	Yes	Considerable increase in distance (50%-100%)	Yes, I would use autonomous vehicle
19/11/2019 2:14:36 pm	English	23	Single	Student	High school or less	5,000-10,000 QR	More than 5	Four	13	Yes	<10,000 KM	40,000- 80,000 QR	A good background (know some of its properties)	Generally, AV are safe, but I have minor concern that something could go wrong	Totally disagree	Totally disagree	Strongly agree	Neutral	Neutral	Neutral	Disagree.	Agree	Disagree.	Neutral	Agree	Strongly agree	Shopping	30	21-30min	Private car (Driver)	Yes	Yes	Moderate increase in distance (20-50% more )	No, I would not use autonomous vehicle
19/11/2019 2:15:10 pm	English	18	Single	Student	High school or less	Not Applicable	Five	Two	not applicable	No	<10,000 KM	40,000- 80,000 QR	A simple background from (social media, newspaper or internet)	I need to know a lot about AV and their safety perforce	Neutral	Agree	Neutral	Disagree.	Agree	Agree	Strongly agree	Neutral	Agree	Agree	Strongly agree	Strongly agree	I don't have a private car	not applicable		Bus	Yes	Yes	Moderate increase in distance (20-50% more )	Yes, I would use autonomous vehicle
19/11/2019 2:17:03 pm	Arabic	49	Married	Full time employee	Graduate (Masters or PhD	10,000-20,000 QR	More than 5	Two	20	Yes	10,000- 20,000 KM	40,000- 80,000 QR	A simple background from (social media, newspaper or internet)	Generally, AV are safe, but I have minor concern that something could go wrong	Strongly agree	Strongly agree	Agree	Strongly agree	Strongly agree	Strongly agree	Agree	Agree	Strongly agree	Strongly agree	Strongly agree	Strongly agree	Work	25	31-40min	Private car (Driver)	No	Yes	No change	Yes, I would use autonomous vehicle
19/11/2019 2:17:22 pm	English	23	Single	Student	Bachelor’s degree	Not Applicable	Five	More than 4	5	Yes	>40,000 KM	80,000- 160,000QR	A simple background from (social media, newspaper or internet)	I need to know a lot about AV and their safety perforce	Disagree.	Totally disagree	Neutral	Neutral	Strongly agree	Neutral	Disagree.	Totally disagree	Strongly agree	Strongly agree	Strongly agree	Neutral	Work	30	31-40min	Private car (Driver)	No	No		No, I would not use autonomous vehicle
19/11/2019 2:19:05 pm	Arabic	19	Single	Student	High school or less	Not Applicable	Five	One	not applicable	No	10,000- 20,000 KM	40,000- 80,000 QR	A simple background from (social media, newspaper or internet)	I need to know a lot about AV and their safety perforce	Agree	Agree	Agree	Agree	Agree	Agree	Disagree.	Agree	Disagree.	Agree	Neutral	Agree	Work	not applicable	10-20min	Private car (Passenger)	No	Yes	Slight increase in distance (10-20% more)	Yes, I would use autonomous vehicle
19/11/2019 2:19:57 pm	English	28	Married	Part time employee	Bachelor’s degree	5,000-10,000 QR	Four	Two	5	No	21,000- 30,000 KM	20,000- 40,000 QR	A simple background from (social media, newspaper or internet)	Generally, AV are safe, but I have minor concern that something could go wrong	Neutral	Disagree.	Neutral	Neutral	Neutral	Neutral	Neutral	Neutral	Agree	Agree	Agree	Agree	Shopping	20	21-30min	Private car (Passenger)	Yes	Yes	No change	No, I would not use autonomous vehicle
19/11/2019 2:21:09 pm	English	32	Married	Student	Bachelor’s degree	Not Applicable	Two	None	3	No	31,000- 40,000 KM	40,000- 80,000 QR	A strong background (know what kind of technology are used in AV)	Generally, AV are safe, but I have minor concern that something could go wrong	Strongly agree	Strongly agree	Strongly agree	Strongly agree	Neutral	Strongly agree	Strongly agree	Strongly agree	Agree	Neutral	Agree	Agree	Social	5	More than 40min	Private car (Driver)	Yes	Yes	Slight increase in distance (10-20% more)	Yes, I would use autonomous vehicle
19/11/2019 2:21:24 pm	Arabic	19	Single	Student	Bachelor’s degree	Not Applicable	Five	Three	not applicable	No	31,000- 40,000 KM	20,000- 40,000 QR	A simple background from (social media, newspaper or internet)	Generally, AV are safe, but I have minor concern that something could go wrong	Strongly agree	Neutral	Agree	Strongly agree	Agree	Strongly agree	Strongly agree	Neutral	Disagree.	Strongly agree	Strongly agree	Agree	I don't have a private car	not applicable		Private car (Driver)	Yes	Yes	No change	Yes, I would use autonomous vehicle
19/11/2019 2:21:31 pm	English	21	Single	Student	High school or less	< 5,000 QR	Four	Two	2	Yes	<10,000 KM	20,000- 40,000 QR	A strong background (know what kind of technology are used in AV)	I need to know a lot about AV and their safety perforce	Neutral	Agree	Agree	Agree	Strongly agree	Strongly agree	Strongly agree	Strongly agree	Strongly agree	Strongly agree	Strongly agree	Strongly agree	Work	30	More than 40min	Private car (Driver)	No	Yes	Considerable increase in distance (50%-100%)	Yes, I would use autonomous vehicle
19/11/2019 2:23:20 pm	English	23	Single	Student	Bachelor’s degree	< 5,000 QR	More than 5	Three	5	Yes	21,000- 30,000 KM	80,000- 160,000QR	A good background (know some of its properties)	I am opposed of using AV, unless I can override the control manually	Neutral	Neutral	Neutral	Neutral	Strongly agree	Totally disagree	Agree	Neutral	Strongly agree	Agree	Agree	Agree	Work	25	31-40min	Private car (Driver)	Yes	Yes	Moderate increase in distance (20-50% more )	Yes, I would use autonomous vehicle
19/11/2019 2:24:17 pm	English	18	Single	Student	High school or less	Not Applicable	More than 5	One	not applicable	No	10,000- 20,000 KM	20,000- 40,000 QR	A simple background from (social media, newspaper or internet)	I need to know a lot about AV and their safety perforce	Neutral	Neutral	Agree	Disagree.	Strongly agree	Strongly agree	Strongly agree	Agree	Neutral	Agree	Agree	Agree	I don't have a private car	not applicable		Taxi	Yes	Yes	Slight increase in distance (10-20% more)	Yes, I would use autonomous vehicle
19/11/2019 2:25:45 pm	English	39	Married with children	Full time employee	Graduate (Masters or PhD	20,000-40,000 QR	Two	Three	14	Yes	21,000- 30,000 KM	40,000- 80,000 QR	A good background (know some of its properties)	I have no concern about AV safety	Agree	Agree	Agree	Agree	Agree	Agree	Agree	Agree	Agree	Agree	Strongly agree	Agree	Work	20	21-30min	Private car (Driver)	No	Yes	No change	No, I would not use autonomous vehicle
19/11/2019 2:27:18 pm	Arabic	43	Married	Full time employee	Bachelor’s degree	10,000-20,000 QR	Two	Two	20	Yes	10,000- 20,000 KM	40,000- 80,000 QR	A good background (know some of its properties)	Generally, AV are safe, but I have minor concern that something could go wrong	Neutral	Strongly agree	Agree	Neutral	Agree	Disagree.	Agree	Strongly agree	Agree	Strongly agree	Agree	Agree	Work	5	Less than 10 min	Private car (Passenger)	Yes	Yes	No change	Yes, I would use autonomous vehicle
19/11/2019 2:29:19 pm	Arabic	53	Married with children	Full time employee	Graduate (Masters or PhD	20,000-40,000 QR	Three	Two	20	Yes	<10,000 KM	40,000- 80,000 QR	A good background (know some of its properties)	Generally, AV are safe, but I have minor concern that something could go wrong	Strongly agree	Strongly agree	Strongly agree	Strongly agree	Strongly agree	Strongly agree	Strongly agree	Strongly agree	Neutral	Strongly agree	Strongly agree	Agree	Work	10	10-20min	Private car (Driver)	Yes	Yes	No change	Yes, I would use autonomous vehicle
19/11/2019 2:30:44 pm	Arabic	19	Single	Student	High school or less	Not Applicable	Two	Three	1	Yes	21,000- 30,000 KM	160,000- 320,000QR	First time I heard about it	I have no concern about AV safety	Neutral	Neutral	Neutral	Neutral	Neutral	Agree	Agree	Neutral	Disagree.	Neutral	Agree	Agree	Social	30	31-40min	Private car (Driver)	Yes	Yes	Considerable increase in distance (50%-100%)	Yes, I would use autonomous vehicle
19/11/2019 2:31:14 pm	English	40	Married	Full time employee	Graduate (Masters or PhD	10,000-20,000 QR	Two	One	20	Yes	<10,000 KM	40,000- 80,000 QR	A simple background from (social media, newspaper or internet)	I think AV are not safe and should not be allowed	Neutral	Neutral	Neutral	Neutral	Disagree.	Disagree.	Totally disagree	Neutral	Strongly agree	Strongly agree	Strongly agree	Strongly agree	Work	15	More than 40min	Private car (Driver)	No	No		No, I would not use autonomous vehicle
19/11/2019 2:31:23 pm	English	31	Married	Part time employee	Bachelor’s degree	5,000-10,000 QR	Five	Two	5	Yes	21,000- 30,000 KM	20,000- 40,000 QR	A good background (know some of its properties)	I am opposed of using AV, unless I can override the control manually	Agree	Agree	Agree	Agree	Agree	Disagree.	Agree	Agree	Strongly agree	Strongly agree	Strongly agree	Disagree.	Work	25	More than 40min	Private car (Driver)	No	No		No, I would not use autonomous vehicle
19/11/2019 2:32:33 pm	English	31	Single	Full time employee	Bachelor’s degree	10,000-20,000 QR	Three	Two	11	Yes	21,000- 30,000 KM	40,000- 80,000 QR	A simple background from (social media, newspaper or internet)	Generally, AV are safe, but I have minor concern that something could go wrong	Disagree.	Agree	Totally disagree	Neutral	Agree	Neutral	Strongly agree	Agree	Disagree.	Agree	Neutral	Neutral	Work	10	21-30min	Private car (Driver)	Yes	Yes	Moderate increase in distance (20-50% more )	Yes, I would use autonomous vehicle
19/11/2019 2:34:30 pm	Arabic	19	Married	Student	Bachelor’s degree	5,000-10,000 QR	Five	More than 4	not applicable	No	>40,000 KM	160,000- 320,000QR	A simple background from (social media, newspaper or internet)	Generally, AV are safe, but I have minor concern that something could go wrong	Neutral	Agree	Totally disagree	Totally disagree	Neutral	Neutral	Strongly agree	Agree	Strongly agree	Strongly agree	Strongly agree	Strongly agree	Work	not applicable	More than 40min	Private car (Passenger)	Yes	Yes	Moderate increase in distance (20-50% more )	Yes, I would use autonomous vehicle
19/11/2019 2:34:51 pm	English	23	Single	Student	Bachelor’s degree	5,000-10,000 QR	One	One	4	Yes	10,000- 20,000 KM	40,000- 80,000 QR	A simple background from (social media, newspaper or internet)	I need to know a lot about AV and their safety perforce	Disagree.	Neutral	Disagree.	Disagree.	Agree	Totally disagree	Disagree.	Disagree.	Strongly agree	Agree	Neutral	Disagree.	Work	5	Less than 10 min	Private car (Driver)	Yes	Yes	No change	No, I would not use autonomous vehicle
19/11/2019 2:35:24 pm	English	32	Married	Full time employee	Graduate (Masters or PhD	5,000-10,000 QR	Five	Three	12	Yes	10,000- 20,000 KM	40,000- 80,000 QR	A simple background from (social media, newspaper or internet)	Generally, AV are safe, but I have minor concern that something could go wrong	Disagree.	Agree	Disagree.	Agree	Agree	Agree	Strongly agree	Neutral	Agree	Agree	Disagree.	Agree	Work	30	More than 40min	Private car (Driver)	Yes	No		Yes, I would use autonomous vehicle
19/11/2019 2:35:56 pm	Arabic	19	Single	Student	High school or less	Not Applicable	More than 5	Three	0	Yes	10,000- 20,000 KM	40,000- 80,000 QR	A strong background (know what kind of technology are used in AV)	Generally, AV are safe, but I have minor concern that something could go wrong	Strongly agree	Strongly agree	Agree	Neutral	Disagree.	Agree	Strongly agree	Agree	Agree	Neutral	Neutral	Disagree.	Work	15	21-30min	Private car (Passenger)	Yes	Yes	No change	Yes, I would use autonomous vehicle
19/11/2019 2:36:25 pm	Arabic	42	Married with children	Full time employee	Bachelor’s degree	10,000-20,000 QR	One	Two	20	Yes	>40,000 KM	160,000- 320,000QR	A simple background from (social media, newspaper or internet)	Generally, AV are safe, but I have minor concern that something could go wrong	Neutral	Strongly agree	Neutral	Neutral	Neutral	Neutral	Neutral	Neutral	Agree	Agree	Agree	Agree	Work	10	Less than 10 min	Private car (Passenger)	Yes	Yes	No change	No, I would not use autonomous vehicle
19/11/2019 2:37:39 pm	English	18	Single	Student	Bachelor’s degree	Not Applicable	Five	Two	not applicable	No	<10,000 KM	80,000- 160,000QR	First time I heard about it	I need to know a lot about AV and their safety perforce	Agree	Strongly agree	Strongly agree	Strongly agree	Neutral	Totally disagree	Strongly agree	Neutral	Neutral	Agree	Agree	Strongly agree	Social	not applicable		Private car (Passenger)	Yes	Yes	Moderate increase in distance (20-50% more )	Yes, I would use autonomous vehicle
19/11/2019 2:40:09 pm	Arabic	26	Married with children	Student	Bachelor’s degree	Not Applicable	More than 5	More than 4	not applicable	No	21,000- 30,000 KM	40,000- 80,000 QR	First time I heard about it	I need to know a lot about AV and their safety perforce	Neutral	Agree	Disagree.	Disagree.	Totally disagree	Strongly agree	Neutral	Strongly agree	Strongly agree	Agree	Strongly agree	Agree	I don't have a private car	not applicable		Private car (Driver)	Yes	Yes	Slight increase in distance (10-20% more)	Yes, I would use autonomous vehicle
19/11/2019 2:40:42 pm	Arabic	22	Single	Student	Bachelor’s degree	Not Applicable	Two	Two	3	No	>40,000 KM	20,000- 40,000 QR	A simple background from (social media, newspaper or internet)	I need to know a lot about AV and their safety perforce	Neutral	Neutral	Neutral	Neutral	Agree	Agree	Agree	Agree	Agree	Agree	Strongly agree	Strongly agree	Shopping	10	More than 40min	Private car (Passenger)	Yes	Yes	Moderate increase in distance (20-50% more )	Yes, I would use autonomous vehicle
19/11/2019 2:40:57 pm	English	24	Single	Full time employee	Bachelor’s degree	5,000-10,000 QR	Five	Four	7	Yes	10,000- 20,000 KM	40,000- 80,000 QR	A good background (know some of its properties)	Generally, AV are safe, but I have minor concern that something could go wrong	Agree	Neutral	Strongly agree	Agree	Neutral	Disagree.	Agree	Strongly agree	Agree	Agree	Disagree.	Disagree.	Work	10	21-30min	Private car (Driver)	Yes	Yes	Slight increase in distance (10-20% more)	Yes, I would use autonomous vehicle
19/11/2019 2:41:46 pm	Arabic	20	Single	Student	Bachelor’s degree	Not Applicable	Four	Two	0	No	<10,000 KM	20,000- 40,000 QR	A simple background from (social media, newspaper or internet)	Generally, AV are safe, but I have minor concern that something could go wrong	Agree	Agree	Neutral	Neutral	Neutral	Disagree.	Neutral	Neutral	Neutral	Neutral	Agree	Agree	I don't have a private car	not applicable		Private car (Passenger)	Yes	Yes	No change	Yes, I would use autonomous vehicle
19/11/2019 2:45:19 pm	English	40	Married	Full time employee	Graduate (Masters or PhD	20,000-40,000 QR	More than 5	One	18	Yes	31,000- 40,000 KM	80,000- 160,000QR	A good background (know some of its properties)	Generally, AV are safe, but I have minor concern that something could go wrong	Agree	Strongly agree	Agree	Agree	Agree	Agree	Agree	Agree	Agree	Agree	Agree	Agree	Others/Escort	20	More than 40min	Private car (Driver)	No	Yes	Slight increase in distance (10-20% more)	Yes, I would use autonomous vehicle
19/11/2019 2:46:54 pm	Arabic	20	Single	Student	High school or less	Not Applicable	Five	Two	1	No	>40,000 KM	20,000- 40,000 QR	A simple background from (social media, newspaper or internet)	Generally, AV are safe, but I have minor concern that something could go wrong	Neutral	Agree	Disagree.	Neutral	Neutral	Agree	Agree	Agree	Agree	Neutral	Agree	Neutral	I don't have a private car	not applicable		Private car (Passenger)	Yes	Yes	No change	Yes, I would use autonomous vehicle
19/11/2019 2:47:09 pm	Arabic	35	Married with children	Student	Bachelor’s degree	Not Applicable	More than 5	More than 4	18	Yes	21,000- 30,000 KM	40,000- 80,000 QR	A simple background from (social media, newspaper or internet)	I am opposed of using AV, unless I can override the control manually	Disagree.	Agree	Disagree.	Agree	Disagree.	Agree	Agree	Disagree.	Strongly agree	Strongly agree	Strongly agree	Disagree.	Shopping	30	31-40min	Private car (Passenger)	No	No		Yes, I would use autonomous vehicle
19/11/2019 2:50:09 pm	English	21	Single	Student	High school or less	Not Applicable	Five	Four	1	Yes	>40,000 KM	40,000- 80,000 QR	A simple background from (social media, newspaper or internet)	I am opposed of using AV, unless I can override the control manually	Neutral	Disagree.	Strongly agree	Strongly agree	Strongly agree	Neutral	Totally disagree	Neutral	Strongly agree	Strongly agree	Strongly agree	Agree	Work	10	10-20min	Private car (Driver)	No	No		No, I would not use autonomous vehicle
19/11/2019 2:55:14 pm	English	37	Married with children	Full time employee	Bachelor’s degree	20,000-40,000 QR	Two	Two	12	Yes	>40,000 KM	80,000- 160,000QR	A simple background from (social media, newspaper or internet)	I need to know a lot about AV and their safety perforce	Neutral	Agree	Neutral	Disagree.	Strongly agree	Agree	Agree	Disagree.	Agree	Agree	Strongly agree	Agree	Work	10	31-40min	Private car (Driver)	Yes	Yes	Slight increase in distance (10-20% more)	Yes, I would use autonomous vehicle
19/11/2019 3:07:41 pm	English	19	Single	Student	High school or less	Not Applicable	Four	Four	1	Yes	10,000- 20,000 KM	80,000- 160,000QR	A good background (know some of its properties)	Generally, AV are safe, but I have minor concern that something could go wrong	Strongly agree	Agree	Agree	Neutral	Agree	Agree	Strongly agree	Agree	Strongly agree	Strongly agree	Strongly agree	Disagree.	Work	10	21-30min	Private car (Driver)	Yes	Yes	Slight increase in distance (10-20% more)	Yes, I would use autonomous vehicle
19/11/2019 3:11:09 pm	English	20	Single	Student	Bachelor’s degree	5,000-10,000 QR	More than 5	More than 4	not applicable	No	21,000- 30,000 KM	160,000- 320,000QR	First time I heard about it	I have no concern about AV safety	Neutral	Neutral	Neutral	Neutral	Neutral	Neutral	Neutral	Neutral	Neutral	Neutral	Neutral	Neutral	Others/Escort	not applicable	21-30min	Private car (Driver)	No	No		No, I would not use autonomous vehicle
19/11/2019 3:11:44 pm	English	18	Single	Student	High school or less	Not Applicable	Three	One	not applicable	No	<10,000 KM	40,000- 80,000 QR	A strong background (know what kind of technology are used in AV)	I need to know a lot about AV and their safety perforce	Neutral	Neutral	Disagree.	Agree	Neutral	Totally disagree	Strongly agree	Neutral	Neutral	Strongly agree	Totally disagree	Strongly agree	I don't have a private car	not applicable	21-30min	bicycle	No	Yes	Moderate increase in distance (20-50% more )	No, I would not use autonomous vehicle
19/11/2019 3:16:45 pm	English	23	Single	Student	High school or less	Not Applicable	Four	Four	4	Yes	10,000- 20,000 KM	20,000- 40,000 QR	A simple background from (social media, newspaper or internet)	Generally, AV are safe, but I have minor concern that something could go wrong	Neutral	Agree	Agree	Disagree.	Agree	Agree	Agree	Disagree.	Neutral	Agree	Strongly agree	Strongly agree	Work	20	31-40min	Private car (Driver)	Yes	Yes	Slight increase in distance (10-20% more)	Yes, I would use autonomous vehicle
19/11/2019 3:18:09 pm	English	26	Single	Full time employee	Graduate (Masters or PhD	10,000-20,000 QR	More than 5	More than 4	4	Yes	10,000- 20,000 KM	80,000- 160,000QR	A good background (know some of its properties)	I need to know a lot about AV and their safety perforce	Disagree.	Agree	Disagree.	Neutral	Disagree.	Disagree.	Disagree.	Agree	Agree	Agree	Strongly agree	Agree	Work	20	More than 40min	Private car (Passenger)	No	No		No, I would not use autonomous vehicle
19/11/2019 3:21:13 pm	English	18	Single	Student	High school or less	Not Applicable	Three	Two	0	No	<10,000 KM	20,000- 40,000 QR	A good background (know some of its properties)	I am opposed of using AV, unless I can override the control manually	Agree	Neutral	Agree	Disagree.	Agree	Disagree.	Agree	Neutral	Agree	Agree	Strongly agree	Strongly agree	I don't have a private car	not applicable		Private car (Driver)	No	Yes	Slight increase in distance (10-20% more)	Yes, I would use autonomous vehicle
19/11/2019 3:22:04 pm	English	19	Single	Student	Bachelor’s degree	Not Applicable	Five	One	3	Yes	<10,000 KM	20,000- 40,000 QR	A simple background from (social media, newspaper or internet)	I need to know a lot about AV and their safety perforce	Strongly agree	Strongly agree	Neutral	Neutral	Strongly agree	Strongly agree	Strongly agree	Strongly agree	Agree	Neutral	Agree	Strongly agree	Others/Escort	not applicable		Private car (Passenger)	Yes	Yes	Moderate increase in distance (20-50% more )	Yes, I would use autonomous vehicle
19/11/2019 3:24:54 pm	English	22	Single	Student	Bachelor’s degree	Not Applicable	Five	Three	3	No	10,000- 20,000 KM	20,000- 40,000 QR	A good background (know some of its properties)	Generally, AV are safe, but I have minor concern that something could go wrong	Agree	Neutral	Agree	Neutral	Agree	Agree	Agree	Agree	Agree	Agree	Strongly agree	Agree	Work	5	31-40min	Private car (Driver)	Yes	Yes	Slight increase in distance (10-20% more)	Yes, I would use autonomous vehicle
19/11/2019 3:28:35 pm	Arabic	31	Married with children	Student	High school or less	More than 40,000 QR	Two	Three	7	Yes	21,000- 30,000 KM	20,000- 40,000 QR	First time I heard about it	I need to know a lot about AV and their safety perforce	Neutral	Neutral	Disagree.	Disagree.	Neutral	Neutral	Neutral	Neutral	Strongly agree	Strongly agree	Strongly agree	Strongly agree	Shopping	25	31-40min	Private car (Passenger)	Yes	No		No, I would not use autonomous vehicle
19/11/2019 3:30:43 pm	Arabic	19	Single	Student	High school or less	< 5,000 QR	Three	Three	1	Yes	31,000- 40,000 KM	20,000- 40,000 QR	A simple background from (social media, newspaper or internet)	Generally, AV are safe, but I have minor concern that something could go wrong	Neutral	Agree	Agree	Neutral	Neutral	Agree	Strongly agree	Agree	Disagree.	Agree	Strongly agree	Neutral	Work	30	31-40min	Private car (Driver)	Yes	Yes	No change	Yes, I would use autonomous vehicle
19/11/2019 3:32:21 pm	Arabic	22	Single	Student	Bachelor’s degree	< 5,000 QR	Four	Two	0	No	<10,000 KM	20,000- 40,000 QR	A simple background from (social media, newspaper or internet)	I am opposed of using AV, unless I can override the control manually	Totally disagree	Neutral	Disagree.	Disagree.	Disagree.	Agree	Neutral	Agree	Strongly agree	Strongly agree	Strongly agree	Strongly agree	Work	5	31-40min	Bus	No	No		No, I would not use autonomous vehicle
19/11/2019 3:35:26 pm	English	30	Married with children	Part time employee	Diploma degree	5,000-10,000 QR	Four	One	6	Yes	10,000- 20,000 KM	40,000- 80,000 QR	A good background (know some of its properties)	Generally, AV are safe, but I have minor concern that something could go wrong	Neutral	Agree	Neutral	Disagree.	Agree	Disagree.	Agree	Disagree.	Agree	Neutral	Agree	Agree	Work	25	31-40min	Private car (Driver)	Yes	Yes	Moderate increase in distance (20-50% more )	Yes, I would use autonomous vehicle
19/11/2019 3:37:32 pm	English	55	Married with children	Full time employee	Graduate (Masters or PhD	More than 40,000 QR	Three	One	20	Yes	10,000- 20,000 KM	40,000- 80,000 QR	A simple background from (social media, newspaper or internet)	Generally, AV are safe, but I have minor concern that something could go wrong	Agree	Agree	Neutral	Neutral	Agree	Neutral	Agree	Agree	Agree	Agree	Agree	Agree	Work	25	10-20min	Private car (Driver)	Yes	Yes	Moderate increase in distance (20-50% more )	Yes, I would use autonomous vehicle
19/11/2019 3:39:48 pm	English	19	Single	Student	High school or less	< 5,000 QR	Four	Two	1	Yes	10,000- 20,000 KM	40,000- 80,000 QR	First time I heard about it	I need to know a lot about AV and their safety perforce	Neutral	Agree	Agree	Neutral	Agree	Disagree.	Agree	Agree	Strongly agree	Strongly agree	Agree	Agree	Work	25	31-40min	Private car (Driver)	No	Yes	Moderate increase in distance (20-50% more )	Yes, I would use autonomous vehicle
19/11/2019 3:39:49 pm	English	20	Single	Student	Bachelor’s degree	Not Applicable	One	Three	1	Yes	<10,000 KM	20,000- 40,000 QR	A good background (know some of its properties)	Generally, AV are safe, but I have minor concern that something could go wrong	Agree	Agree	Neutral	Neutral	Strongly agree	Strongly agree	Strongly agree	Neutral	Strongly agree	Agree	Strongly agree	Strongly agree	Work	5	10-20min	Private car (Driver)	Yes	Yes	Moderate increase in distance (20-50% more )	Yes, I would use autonomous vehicle
19/11/2019 3:55:13 pm	English	20	Single	Student	Bachelor’s degree	< 5,000 QR	Four	Three	1	Yes	<10,000 KM	40,000- 80,000 QR	A simple background from (social media, newspaper or internet)	Generally, AV are safe, but I have minor concern that something could go wrong	Neutral	Agree	Disagree.	Strongly agree	Agree	Neutral	Strongly agree	Disagree.	Agree	Strongly agree	Strongly agree	Strongly agree	Work	10	More than 40min	Private car (Driver)	No	No		No, I would not use autonomous vehicle
19/11/2019 3:59:14 pm	Arabic	37	Married with children	Full time employee	Diploma degree	10,000-20,000 QR	Three	Two	3	Yes	10,000- 20,000 KM	80,000- 160,000QR	A simple background from (social media, newspaper or internet)	I think AV are not safe and should not be allowed	Totally disagree	Neutral	Neutral	Neutral	Disagree.	Disagree.	Neutral	Totally disagree	Neutral	Neutral	Agree	Agree	Work	15	31-40min	Private car (Driver)	No	No		No, I would not use autonomous vehicle
19/11/2019 4:24:16 pm	English	21	Single	Student	High school or less	< 5,000 QR	Four	More than 4	4	Yes	10,000- 20,000 KM	160,000- 320,000QR	A good background (know some of its properties)	I am opposed of using AV, unless I can override the control manually	Agree	Strongly agree	Neutral	Strongly agree	Strongly agree	Neutral	Strongly agree	Agree	Totally disagree	Neutral	Disagree.	Agree	Work	30	More than 40min	Private car (Driver)	Yes	Yes	No change	Yes, I would use autonomous vehicle
19/11/2019 4:29:21 pm	English	28	Single	Student	Graduate (Masters or PhD	Not Applicable	More than 5	Four	10	Yes	>40,000 KM	40,000- 80,000 QR	A strong background (know what kind of technology are used in AV)	I am opposed of using AV, unless I can override the control manually	Totally disagree	Strongly agree	Agree	Agree	Strongly agree	Disagree.	Agree	Agree	Agree	Strongly agree	Agree	Agree	Work	30	More than 40min	Private car (Driver)	Yes	No		Yes, I would use autonomous vehicle
19/11/2019 4:48:02 pm	English	22	Single	Student	High school or less	< 5,000 QR	Four	Three	3	No	10,000- 20,000 KM	40,000- 80,000 QR	A simple background from (social media, newspaper or internet)	Generally, AV are safe, but I have minor concern that something could go wrong	Neutral	Strongly agree	Neutral	Neutral	Agree	Disagree.	Neutral	Agree	Strongly agree	Strongly agree	Strongly agree	Disagree.	Work	30	More than 40min	Private car (Passenger)	Yes	No		Yes, I would use autonomous vehicle
19/11/2019 4:49:06 pm	English	37	Married with children	Full time employee	Graduate (Masters or PhD	20,000-40,000 QR	Two	Two	19	Yes	21,000- 30,000 KM	40,000- 80,000 QR	A good background (know some of its properties)	I need to know a lot about AV and their safety perforce	Agree	Strongly agree	Neutral	Neutral	Agree	Disagree.	Agree	Neutral	Agree	Strongly agree	Disagree.	Neutral	Work	10	10-20min	Private car (Driver)	No	Yes	No change	No, I would not use autonomous vehicle
19/11/2019 5:11:25 pm	English	20	Single	Student	High school or less	Not Applicable	Five	More than 4	2	Yes	10,000- 20,000 KM	40,000- 80,000 QR	A good background (know some of its properties)	Generally, AV are safe, but I have minor concern that something could go wrong	Agree	Agree	Agree	Totally disagree	Totally disagree	Agree	Agree	Strongly agree	Strongly agree	Strongly agree	Disagree.	Totally disagree	Work	30	More than 40min	Private car (Driver)	Yes	No		Yes, I would use autonomous vehicle
19/11/2019 5:15:06 pm	English	19	Single	Student	High school or less	Not Applicable	Three	Two	1	No	21,000- 30,000 KM	20,000- 40,000 QR	A good background (know some of its properties)	Generally, AV are safe, but I have minor concern that something could go wrong	Disagree.	Disagree.	Totally disagree	Agree	Neutral	Totally disagree	Agree	Agree	Agree	Strongly agree	Strongly agree	Strongly agree	Work	30	More than 40min	Private car (Driver)	Yes	Yes	No change	No, I would not use autonomous vehicle
19/11/2019 5:18:11 pm	English	31	Married	Full time employee	Graduate (Masters or PhD	20,000-40,000 QR	Two	Two	15	Yes	10,000- 20,000 KM	40,000- 80,000 QR	A simple background from (social media, newspaper or internet)	I am opposed of using AV, unless I can override the control manually	Agree	Agree	Agree	Neutral	Neutral	Agree	Agree	Agree	Agree	Agree	Agree	Neutral	Work	10	21-30min	Private car (Driver)	Yes	Yes	No change	Yes, I would use autonomous vehicle
19/11/2019 5:18:49 pm	English	19	Single	Student	High school or less	Not Applicable	One	None	1	No	21,000- 30,000 KM	20,000- 40,000 QR	First time I heard about it	I have no concern about AV safety	Agree	Agree	Neutral	Agree	Neutral	Agree	Agree	Agree	Agree	Agree	Agree	Agree	I don't have a private car	10	31-40min	Taxi	Yes	Yes	Slight increase in distance (10-20% more)	Yes, I would use autonomous vehicle
19/11/2019 5:24:42 pm	English	19	Single	Student	High school or less	Not Applicable	Four	Two	1	Yes	21,000- 30,000 KM	20,000- 40,000 QR	A simple background from (social media, newspaper or internet)	Generally, AV are safe, but I have minor concern that something could go wrong	Agree	Strongly agree	Neutral	Totally disagree	Totally disagree	Agree	Agree	Agree	Strongly agree	Strongly agree	Agree	Agree	Others/Escort	5	10-20min	Private car (Passenger)	No	Yes	Moderate increase in distance (20-50% more )	Yes, I would use autonomous vehicle
19/11/2019 5:37:17 pm	Arabic	33	Married with children	Full time employee	Diploma degree	10,000-20,000 QR	Two	One	not applicable	Yes	10,000- 20,000 KM	80,000- 160,000QR	First time I heard about it	Generally, AV are safe, but I have minor concern that something could go wrong	Neutral	Neutral	Neutral	Neutral	Neutral	Neutral	Neutral	Neutral	Neutral	Neutral	Neutral	Neutral	Shopping	30	More than 40min	Private car (Driver)	Yes	Yes	Slight increase in distance (10-20% more)	Yes, I would use autonomous vehicle
19/11/2019 5:42:31 pm	English	23	Single	Student	Bachelor’s degree	5,000-10,000 QR	More than 5	More than 4	3	Yes	10,000- 20,000 KM	80,000- 160,000QR	A simple background from (social media, newspaper or internet)	Generally, AV are safe, but I have minor concern that something could go wrong	Neutral	Agree	Neutral	Agree	Neutral	Disagree.	Neutral	Neutral	Neutral	Agree	Agree	Agree	Work	15	31-40min	Private car (Driver)	Yes	Yes	Moderate increase in distance (20-50% more )	Yes, I would use autonomous vehicle
19/11/2019 5:42:55 pm	English	46	Married	Full time employee	Graduate (Masters or PhD	20,000-40,000 QR	Four	One	20	Yes	21,000- 30,000 KM	80,000- 160,000QR	A good background (know some of its properties)	Generally, AV are safe, but I have minor concern that something could go wrong	Agree	Agree	Agree	Agree	Agree	Disagree.	Agree	Agree	Agree	Neutral	Neutral	Agree	Work	15	21-30min	Private car (Driver)	Yes	Yes	Considerable increase in distance (50%-100%)	Yes, I would use autonomous vehicle
19/11/2019 5:57:11 pm	English	46	Married with children	Full time employee	Graduate (Masters or PhD	20,000-40,000 QR	Three	One	19	Yes	31,000- 40,000 KM	80,000- 160,000QR	A strong background (know what kind of technology are used in AV)	I am opposed of using AV, unless I can override the control manually	Agree	Agree	Agree	Agree	Agree	Agree	Agree	Agree	Agree	Agree	Agree	Agree	Work	not applicable	21-30min	Private car (Driver)	Yes	Yes	Moderate increase in distance (20-50% more )	Yes, I would use autonomous vehicle
19/11/2019 6:19:35 pm	English	45	Married with children	Full time employee	Graduate (Masters or PhD	20,000-40,000 QR	Two	Two	20	Yes	31,000- 40,000 KM	80,000- 160,000QR	A simple background from (social media, newspaper or internet)	Generally, AV are safe, but I have minor concern that something could go wrong	Disagree.	Agree	Strongly agree	Agree	Strongly agree	Strongly agree	Agree	Disagree.	Neutral	Agree	Strongly agree	Neutral	Work	25	31-40min	Private car (Driver)	Yes	Yes	No change	Yes, I would use autonomous vehicle
19/11/2019 6:22:28 am	English	39	Married	Full time employee	Graduate (Masters or PhD	20,000-40,000 QR	Two	Two	13	Yes	10,000- 20,000 KM	20,000- 40,000 QR	A strong background (know what kind of technology are used in AV)	I think AV are not safe and should not be allowed	Totally disagree	Totally disagree	Totally disagree	Agree	Disagree.	Neutral	Disagree.	Totally disagree	Strongly agree	Strongly agree	Agree	Agree	Work	10	10-20min	Private car (Driver)	No	No		No, I would not use autonomous vehicle
19/11/2019 6:41:33 pm	English	18	Single	Student	High school or less	Not Applicable	Three	Three	0	Yes	10,000- 20,000 KM	20,000- 40,000 QR	A good background (know some of its properties)	Generally, AV are safe, but I have minor concern that something could go wrong	Totally disagree	Agree	Totally disagree	Neutral	Neutral	Totally disagree	Agree	Agree	Neutral	Neutral	Disagree.	Agree	Work	10	More than 40min	Private car (Driver)	No	Yes	No change	Yes, I would use autonomous vehicle
19/11/2019 6:42:25 pm	Arabic	20	Single	Student	Bachelor’s degree	Not Applicable	Four	Two	not applicable	No	<10,000 KM	40,000- 80,000 QR	A simple background from (social media, newspaper or internet)	Generally, AV are safe, but I have minor concern that something could go wrong	Neutral	Neutral	Neutral	Agree	Neutral	Neutral	Disagree.	Disagree.	Disagree.	Disagree.	Neutral	Agree	I don't have a private car	not applicable		Private car (Passenger)	Yes	Yes	Moderate increase in distance (20-50% more )	Yes, I would use autonomous vehicle
19/11/2019 6:43:19 pm	Arabic	40	Married	Full time employee	Graduate (Masters or PhD	10,000-20,000 QR	Two	One	10	Yes	21,000- 30,000 KM	80,000- 160,000QR	A simple background from (social media, newspaper or internet)	I need to know a lot about AV and their safety perforce	Agree	Agree	Neutral	Strongly agree	Strongly agree	Agree	Agree	Strongly agree	Strongly agree	Strongly agree	Disagree.	Disagree.	Work	25	21-30min	Private car (Driver)	Yes	Yes	Moderate increase in distance (20-50% more )	Yes, I would use autonomous vehicle
19/11/2019 6:46:49 pm	Arabic	23	Married	Student	Bachelor’s degree	Not Applicable	Three	Three	2	Yes	10,000- 20,000 KM	20,000- 40,000 QR	A good background (know some of its properties)	Generally, AV are safe, but I have minor concern that something could go wrong	Agree	Disagree.	Neutral	Agree	Agree	Disagree.	Agree	Agree	Agree	Agree	Agree	Agree	Work	10	21-30min	Private car (Driver)	No	Yes	Moderate increase in distance (20-50% more )	No, I would not use autonomous vehicle
19/11/2019 6:59:01 pm	Arabic	20	Single	Student	Bachelor’s degree	Not Applicable	Two	Two	not applicable	No	10,000- 20,000 KM	20,000- 40,000 QR	First time I heard about it	I need to know a lot about AV and their safety perforce	Neutral	Neutral	Disagree.	Neutral	Agree	Disagree.	Disagree.	Neutral	Disagree.	Neutral	Disagree.	Neutral	Work	not applicable	Less than 10 min	Private car (Passenger)	No	No		No, I would not use autonomous vehicle
19/11/2019 7:06:42 pm	English	19	Single	Student	High school or less	Not Applicable	More than 5	One	0	No	<10,000 KM	80,000- 160,000QR	First time I heard about it	I have no concern about AV safety	Neutral	Neutral	Neutral	Neutral	Neutral	Neutral	Neutral	Neutral	Neutral	Neutral	Neutral	Neutral	I don't have a private car	not applicable	Less than 10 min	Taxi	Yes	Yes	Significant increase in distance (at least 2 times more)	Yes, I would use autonomous vehicle
19/11/2019 7:15:09 pm	English	22	Single	Student	Bachelor’s degree	More than 40,000 QR	Four	More than 4	0	Yes	21,000- 30,000 KM	20,000- 40,000 QR	A good background (know some of its properties)	Generally, AV are safe, but I have minor concern that something could go wrong	Agree	Disagree.	Agree	Neutral	Agree	Agree	Agree	Agree	Strongly agree	Strongly agree	Agree	Agree	Others/Escort	5	10-20min	Private car (Driver)	Yes	Yes	Considerable increase in distance (50%-100%)	Yes, I would use autonomous vehicle
19/11/2019 7:34:11 pm	Arabic	18	Single	Student	Diploma degree	Not Applicable	More than 5	More than 4	not applicable	No	21,000- 30,000 KM	80,000- 160,000QR	A simple background from (social media, newspaper or internet)	Generally, AV are safe, but I have minor concern that something could go wrong	Neutral	Disagree.	Agree	Agree	Strongly agree	Agree	Agree	Neutral	Neutral	Agree	Agree	Strongly agree	Shopping	not applicable		Private car (Passenger)	Yes	Yes	Moderate increase in distance (20-50% more )	Yes, I would use autonomous vehicle
19/11/2019 7:47:05 pm	Arabic	47	Married with children	Full time employee	High school or less	5,000-10,000 QR	More than 5	Four	18	Yes	21,000- 30,000 KM	160,000- 320,000QR	A simple background from (social media, newspaper or internet)	Generally, AV are safe, but I have minor concern that something could go wrong	Strongly agree	Strongly agree	Neutral	Strongly agree	Strongly agree	Strongly agree	Strongly agree	Strongly agree	Strongly agree	Agree	Strongly agree	Neutral	Work	30	More than 40min	Private car (Driver)	Yes	Yes	Slight increase in distance (10-20% more)	Yes, I would use autonomous vehicle
19/11/2019 8:01:15 pm	English	40	Single	Full time employee	Diploma degree	10,000-20,000 QR	Five	Four	10	Yes	21,000- 30,000 KM	160,000- 320,000QR	First time I heard about it	I have no concern about AV safety	Disagree.	Agree	Disagree.	Agree	Disagree.	Neutral	Neutral	Agree	Agree	Agree	Agree	Agree	Work	10	More than 40min	Private car (Driver)	Yes	Yes	No change	No, I would not use autonomous vehicle
19/11/2019 8:06:57 pm	Arabic	19	Single	Student	Bachelor’s degree	10,000-20,000 QR	Four	Four	not applicable	No	<10,000 KM	20,000- 40,000 QR	A good background (know some of its properties)	I need to know a lot about AV and their safety perforce	Disagree.	Neutral	Neutral	Agree	Disagree.	Neutral	Disagree.	Agree	Agree	Strongly agree	Disagree.	Strongly agree	Shopping	not applicable	More than 40min	Private car (Driver)	No	Yes	Considerable increase in distance (50%-100%)	Yes, I would use autonomous vehicle
19/11/2019 8:14:25 pm	English	18	Single	Student	High school or less	< 5,000 QR	Five	More than 4	1	Yes	10,000- 20,000 KM	40,000- 80,000 QR	A simple background from (social media, newspaper or internet)	Generally, AV are safe, but I have minor concern that something could go wrong	Disagree.	Agree	Disagree.	Disagree.	Agree	Agree	Agree	Agree	Neutral	Agree	Agree	Disagree.	Work	25	More than 40min	Private car (Driver)	Yes	Yes	No change	Yes, I would use autonomous vehicle
19/11/2019 8:16:38 pm	Arabic	21	Single	Student	Bachelor’s degree	Not Applicable	Five	Four	2	Yes	31,000- 40,000 KM	20,000- 40,000 QR	A simple background from (social media, newspaper or internet)	I need to know a lot about AV and their safety perforce	Neutral	Disagree.	Neutral	Strongly agree	Agree	Strongly agree	Agree	Agree	Agree	Strongly agree	Strongly agree	Agree	Work	15	21-30min	Private car (Driver)	Yes	No		Yes, I would use autonomous vehicle
19/11/2019 8:31:08 pm	English	42	Married with children	Full time employee	Graduate (Masters or PhD	20,000-40,000 QR	Two	One	20	Yes	10,000- 20,000 KM	20,000- 40,000 QR	A good background (know some of its properties)	I need to know a lot about AV and their safety perforce	Neutral	Agree	Neutral	Neutral	Agree	Neutral	Neutral	Agree	Agree	Agree	Agree	Agree	Work	30	More than 40min	Private car (Driver)	Yes	Yes	No change	Yes, I would use autonomous vehicle
19/11/2019 8:34:04 pm	English	24	Single	Student	Bachelor’s degree	Not Applicable	Four	Two	5	Yes	10,000- 20,000 KM	20,000- 40,000 QR	A simple background from (social media, newspaper or internet)	I need to know a lot about AV and their safety perforce	Neutral	Agree	Disagree.	Neutral	Disagree.	Disagree.	Agree	Neutral	Agree	Agree	Agree	Agree	Work	10	10-20min	Private car (Driver)	Yes	Yes	No change	Yes, I would use autonomous vehicle
19/11/2019 8:39:45 pm	English	18	Single	Student	High school or less	Not Applicable	Three	One	not applicable	No	10,000- 20,000 KM	160,000- 320,000QR	A simple background from (social media, newspaper or internet)	I need to know a lot about AV and their safety perforce	Disagree.	Strongly agree	Agree	Neutral	Strongly agree	Agree	Agree	Agree	Agree	Agree	Strongly agree	Agree	I don't have a private car	not applicable		Private car (Passenger)	No	No		No, I would not use autonomous vehicle
19/11/2019 9:02:55 pm	English	59	Married with children	Full time employee	Graduate (Masters or PhD	More than 40,000 QR	Two	One	20	Yes	<10,000 KM	80,000- 160,000QR	A good background (know some of its properties)	I have no concern about AV safety	Strongly agree	Strongly agree	Strongly agree	Strongly agree	Disagree.	Disagree.	Strongly agree	Agree	Totally disagree	Neutral	Neutral	Totally disagree	Work	15	21-30min	Private car (Passenger)	Yes	Yes	No change	Yes, I would use autonomous vehicle
19/11/2019 9:03:36 pm	Arabic	23	Single	Student	Bachelor’s degree	Not Applicable	More than 5	Three	1	Yes	<10,000 KM	20,000- 40,000 QR	A simple background from (social media, newspaper or internet)	Generally, AV are safe, but I have minor concern that something could go wrong	Strongly agree	Strongly agree	Strongly agree	Strongly agree	Strongly agree	Strongly agree	Strongly agree	Strongly agree	Disagree.	Agree	Strongly agree	Agree	Work	5	31-40min	Private car (Driver)	Yes	Yes	Slight increase in distance (10-20% more)	Yes, I would use autonomous vehicle
19/11/2019 9:12:07 pm	Arabic	20	Single	Student	Bachelor’s degree	Not Applicable	More than 5	Two	0	Yes	21,000- 30,000 KM	40,000- 80,000 QR	A simple background from (social media, newspaper or internet)	Generally, AV are safe, but I have minor concern that something could go wrong	Neutral	Agree	Neutral	Strongly agree	Agree	Strongly agree	Strongly agree	Strongly agree	Neutral	Neutral	Neutral	Disagree.	Work	30	31-40min	Private car (Driver)	No	Yes	No change	Yes, I would use autonomous vehicle
19/11/2019 9:19:05 am	Arabic	24	Single	Part time employee	Bachelor’s degree	5,000-10,000 QR	Five	Four	6	Yes	10,000- 20,000 KM	20,000- 40,000 QR	First time I heard about it	I have no concern about AV safety	Neutral	Neutral	Neutral	Neutral	Neutral	Neutral	Neutral	Neutral	Neutral	Neutral	Neutral	Neutral	Work	15	10-20min	Private car (Driver)	Yes	Yes	No change	Yes, I would use autonomous vehicle
19/11/2019 9:22:16 am	English	23	Single	Part time employee	Bachelor’s degree	5,000-10,000 QR	Four	Three	6	Yes	10,000- 20,000 KM	40,000- 80,000 QR	First time I heard about it	Generally, AV are safe, but I have minor concern that something could go wrong	Agree	Agree	Disagree.	Disagree.	Disagree.	Neutral	Neutral	Agree	Agree	Agree	Agree	Neutral	Work	15		Private car (Driver)	Yes	Yes	Moderate increase in distance (20-50% more )	No, I would not use autonomous vehicle
19/11/2019 9:24:04 pm	Arabic	20	Single	Student	Bachelor’s degree	Not Applicable	Five	One	1	No	10,000- 20,000 KM	40,000- 80,000 QR	A good background (know some of its properties)	I need to know a lot about AV and their safety perforce	Neutral	Neutral	Strongly agree	Strongly agree	Strongly agree	Strongly agree	Strongly agree	Strongly agree	Strongly agree	Strongly agree	Strongly agree	Strongly agree	I don't have a private car	not applicable	More than 40min	Taxi	Yes	Yes	No change	Yes, I would use autonomous vehicle
19/11/2019 9:24:18 am	English	28	Single	Full time employee	Graduate (Masters or PhD	10,000-20,000 QR	One	One	5	Yes	10,000- 20,000 KM	80,000- 160,000QR	A simple background from (social media, newspaper or internet)	I need to know a lot about AV and their safety perforce	Agree	Neutral	Agree	Agree	Strongly agree	Agree	Neutral	Agree	Agree	Agree	Neutral	Neutral	Shopping	5	Less than 10 min	Private car (Driver)	Yes	Yes	Slight increase in distance (10-20% more)	Yes, I would use autonomous vehicle
19/11/2019 9:31:47 am	Arabic	26	Single	Full time employee	Graduate (Masters or PhD	10,000-20,000 QR	One	One	8	Yes	21,000- 30,000 KM	160,000- 320,000QR	A simple background from (social media, newspaper or internet)	I need to know a lot about AV and their safety perforce	Agree	Neutral	Strongly agree	Agree	Neutral	Strongly agree	Agree	Agree	Agree	Neutral	Neutral	Agree	Shopping	10	21-30min	Private car (Driver)	Yes	Yes	Slight increase in distance (10-20% more)	Yes, I would use autonomous vehicle
19/11/2019 9:42:57 am	English	13	Married	Student	Diploma degree	< 5,000 QR	One	One	11	Yes	10,000- 20,000 KM	40,000- 80,000 QR	A good background (know some of its properties)	I need to know a lot about AV and their safety perforce	Neutral	Neutral	Neutral	Neutral	Neutral	Neutral	Neutral	Neutral	Neutral	Neutral	Neutral	Neutral	Social	20	21-30min	Private car (Passenger)	No	No		No, I would not use autonomous vehicle
19/11/2019 9:46:06 pm	Arabic	42	Married with children	Full time employee	Graduate (Masters or PhD	10,000-20,000 QR	Four	One	10	Yes	10,000- 20,000 KM	80,000- 160,000QR	A good background (know some of its properties)	Generally, AV are safe, but I have minor concern that something could go wrong	Neutral	Disagree.	Disagree.	Disagree.	Agree	Neutral	Agree	Agree	Agree	Strongly agree	Strongly agree	Strongly agree	Shopping	30	More than 40min	Private car (Passenger)	Yes	Yes	Significant increase in distance (at least 2 times more)	Yes, I would use autonomous vehicle
19/12/2019 12:00:53 pm	English	43	Married with children	Full time employee	Diploma degree	10,000-20,000 QR	Three	One	20	Yes	>40,000 KM	40,000- 80,000 QR	A simple background from (social media, newspaper or internet)	I think AV are not safe and should not be allowed	Totally disagree	Totally disagree	Totally disagree	Totally disagree	Disagree.	Disagree.	Agree	Totally disagree	Strongly agree	Agree	Agree	Neutral	Work	30	10-20min	Private car (Driver)	No	Yes	No change	No, I would not use autonomous vehicle
20/06/2019 11:28:03 am	English	34	Married	Full time employee	Bachelor’s degree	10,000-20,000 QR	Two	Two	11	Yes	21,000- 30,000 KM	40,000- 80,000 QR	A simple background from (social media, newspaper or internet)	Generally, AV are safe, but I have minor concern that something could go wrong	Agree	Agree	Agree	Agree	Strongly agree	Neutral	Agree	Neutral	Agree	Strongly agree	Agree	Agree	Work	20	31-40min	Private car (Driver)	No	Yes	Slight increase in distance (10-20% more)	No, I would not use autonomous vehicle
20/06/2019 3:05:20 am	Arabic	38	Single	Full time employee	Bachelor’s degree	10,000-20,000 QR	Four	Two	12	Yes	21,000- 30,000 KM	80,000- 160,000QR	A simple background from (social media, newspaper or internet)	Generally, AV are safe, but I have minor concern that something could go wrong	Neutral	Neutral	Neutral	Neutral	Neutral	Neutral	Neutral	Neutral	Neutral	Neutral	Agree	Agree	Work	20	21-30min	Private car (Driver)	No	Yes	Slight increase (10-20% more)	No, I would not use autonomous vehicle
20/11/2019 1:23:44 am	English	20	Married	Student	High school or less	5,000-10,000 QR	Five	Four	not applicable	No	10,000- 20,000 KM	20,000- 40,000 QR	A good background (know some of its properties)	I am opposed of using AV, unless I can override the control manually	Agree	Strongly agree	Disagree.	Disagree.	Agree	Disagree.	Disagree.	Agree	Agree	Strongly agree	Neutral	Neutral	Others/Escort	not applicable		Private car (Passenger)	No	No		No, I would not use autonomous vehicle
20/11/2019 10:15:53 am	Arabic	17	Single	Student	High school or less	Not Applicable	Two	Two	not applicable	No	>40,000 KM	20,000- 40,000 QR	A simple background from (social media, newspaper or internet)	Generally, AV are safe, but I have minor concern that something could go wrong	Neutral	Agree	Agree	Agree	Neutral	Agree	Agree	Agree	Agree	Agree	Agree	Agree	Work	not applicable	More than 40min	Private car (Passenger)	Yes	Yes	Moderate increase in distance (20-50% more )	Yes, I would use autonomous vehicle
20/11/2019 10:27:55 am	Arabic	50	Married with children	Full time employee	Graduate (Masters or PhD	10,000-20,000 QR	Two	Two	20	Yes	10,000- 20,000 KM	20,000- 40,000 QR	A simple background from (social media, newspaper or internet)	Generally, AV are safe, but I have minor concern that something could go wrong	Neutral	Neutral	Neutral	Agree	Agree	Agree	Agree	Agree	Neutral	Agree	Agree	Agree	Work	25	More than 40min	Private car (Driver)	No	Yes	No change	Yes, I would use autonomous vehicle
20/11/2019 10:28:32 am	Arabic	31	Single	Student	Diploma degree	Not Applicable	More than 5	More than 4	13	Yes	>40,000 KM	20,000- 40,000 QR	A simple background from (social media, newspaper or internet)	I think AV are not safe and should not be allowed	Neutral	Agree	Neutral	Neutral	Disagree.	Totally disagree	Agree	Neutral	Neutral	Agree	Neutral	Agree	Shopping	30	10-20min	Private car (Driver)	No	No		No, I would not use autonomous vehicle
20/11/2019 10:53:47 am	Arabic	23	Single	Student	Bachelor’s degree	Not Applicable	Five	Three	5	Yes	10,000- 20,000 KM	40,000- 80,000 QR	A strong background (know what kind of technology are used in AV)	Generally, AV are safe, but I have minor concern that something could go wrong	Strongly agree	Strongly agree	Strongly agree	Strongly agree	Agree	Agree	Agree	Agree	Neutral	Agree	Agree	Agree	Work	15	31-40min	Private car (Driver)	No	Yes	No change	No, I would not use autonomous vehicle
20/11/2019 11:10:05 am	English	24	Single	Student	Bachelor’s degree	Not Applicable	Four	Four	6	Yes	10,000- 20,000 KM	40,000- 80,000 QR	First time I heard about it	I need to know a lot about AV and their safety perforce	Totally disagree	Totally disagree	Totally disagree	Totally disagree	Agree	Agree	Agree	Disagree.	Strongly agree	Strongly agree	Agree	Agree	Social	5	31-40min	Private car (Driver)	No	No		No, I would not use autonomous vehicle
20/11/2019 11:21:32 am	English	38	Married	Full time employee	Diploma degree	20,000-40,000 QR	More than 5	More than 4	20	Yes	21,000- 30,000 KM	80,000- 160,000QR	First time I heard about it	I need to know a lot about AV and their safety perforce	Neutral	Agree	Disagree.	Agree	Strongly agree	Disagree.	Agree	Disagree.	Neutral	Disagree.	Disagree.	Disagree.	Work	30	More than 40min	Private car (Driver)	Yes	No		Yes, I would use autonomous vehicle
20/11/2019 12:42:17 pm	English	22	Single	Full time employee	Graduate (Masters or PhD	5,000-10,000 QR	One	One	4	Yes	10,000- 20,000 KM	40,000- 80,000 QR	A simple background from (social media, newspaper or internet)	I need to know a lot about AV and their safety perforce	Neutral	Disagree.	Neutral	Neutral	Neutral	Neutral	Neutral	Neutral	Disagree.	Disagree.	Neutral	Neutral	Work	5	More than 40min	Private car (Driver)	No	No		No, I would not use autonomous vehicle
20/11/2019 2:03:14 pm	English	26	Single	Full time employee	Graduate (Masters or PhD	10,000-20,000 QR	Three	Two	9	Yes	21,000- 30,000 KM	80,000- 160,000QR	A strong background (know what kind of technology are used in AV)	Generally, AV are safe, but I have minor concern that something could go wrong	Totally disagree	Strongly agree	Totally disagree	Totally disagree	Disagree.	Neutral	Strongly agree	Neutral	Disagree.	Totally disagree	Disagree.	Agree	Work	30	More than 40min	Private car (Driver)	Yes	Yes	No change	Yes, I would use autonomous vehicle
20/11/2019 3:55:11 am	English	28	Single	Student	Bachelor’s degree	< 5,000 QR	More than 5	More than 4	7	Yes	21,000- 30,000 KM	40,000- 80,000 QR	A simple background from (social media, newspaper or internet)	Generally, AV are safe, but I have minor concern that something could go wrong	Strongly agree	Strongly agree	Agree	Neutral	Agree	Strongly agree	Agree	Strongly agree	Neutral	Neutral	Agree	Neutral	Work	20	More than 40min	Private car (Driver)	Yes	Yes	Considerable increase in distance (50%-100%)	Yes, I would use autonomous vehicle
20/11/2019 5:06:51 am	English	23	Single	Student	High school or less	Not Applicable	Three	Four	5	No	21,000- 30,000 KM	160,000- 320,000QR	A simple background from (social media, newspaper or internet)	I have no concern about AV safety	Strongly agree	Strongly agree	Strongly agree	Strongly agree	Strongly agree	Strongly agree	Strongly agree	Strongly agree	Totally disagree	Agree	Totally disagree	Totally disagree	Work	10	Less than 10 min	Private car (Driver)	Yes	Yes	Slight increase in distance (10-20% more)	Yes, I would use autonomous vehicle
20/11/2019 5:46:20 am	English	23	Married with children	Student	Bachelor’s degree	5,000-10,000 QR	Two	Two	5	Yes	31,000- 40,000 KM	160,000- 320,000QR	A simple background from (social media, newspaper or internet)	I am opposed of using AV, unless I can override the control manually	Neutral	Neutral	Disagree.	Disagree.	Disagree.	Disagree.	Agree	Agree	Neutral	Agree	Agree	Agree	Work	10	More than 40min	Private car (Driver)	No	Yes	No change	No, I would not use autonomous vehicle
20/11/2019 7:23:39 pm	Arabic	17	Single	Student	High school or less	Not Applicable	Two	Two	not applicable	No	21,000- 30,000 KM	160,000- 320,000QR	A simple background from (social media, newspaper or internet)	Generally, AV are safe, but I have minor concern that something could go wrong	Neutral	Neutral	Disagree.	Strongly agree	Strongly agree	Strongly agree	Strongly agree	Totally disagree	Strongly agree	Neutral	Neutral	Agree	I don't have a private car	not applicable		Private car (Passenger)	Yes	Yes	Moderate increase in distance (20-50% more )	Yes, I would use autonomous vehicle
20/11/2019 7:26:53 am	English	52	Married	Full time employee	Graduate (Masters or PhD	20,000-40,000 QR	Two	Three	20	Yes	21,000- 30,000 KM	80,000- 160,000QR	A simple background from (social media, newspaper or internet)	I think AV are not safe and should not be allowed	Disagree.	Agree	Neutral	Agree	Agree	Agree	Agree	Neutral	Agree	Strongly agree	Disagree.	Strongly agree	Work	30	More than 40min	Private car (Driver)	No	No		No, I would not use autonomous vehicle
20/11/2019 7:43:25 am	English	26	Married with children	Student	Bachelor’s degree	Not Applicable	Two	One	not applicable	No	21,000- 30,000 KM	80,000- 160,000QR	First time I heard about it	Generally, AV are safe, but I have minor concern that something could go wrong	Neutral	Agree	Agree	Strongly agree	Agree	Strongly agree	Agree	Agree	Agree	Agree	Strongly agree	Strongly agree	Shopping	not applicable		Private car (Passenger)	No	No		Yes, I would use autonomous vehicle
20/11/2019 7:58:20 am	English	58	Married	Full time employee	Graduate (Masters or PhD	10,000-20,000 QR	Two	Two	20	Yes	10,000- 20,000 KM	80,000- 160,000QR	A good background (know some of its properties)	I need to know a lot about AV and their safety perforce	Disagree.	Agree	Agree	Agree	Strongly agree	Strongly agree	Strongly agree	Strongly agree	Agree	Agree	Disagree.	Agree	Work	30	31-40min	Private car (Driver)	Yes	Yes	No change	Yes, I would use autonomous vehicle
20/11/2019 8:15:14 am	English	37	Married with children	Full time employee	Graduate (Masters or PhD	5,000-10,000 QR	Two	Two	20	Yes	21,000- 30,000 KM	20,000- 40,000 QR	A simple background from (social media, newspaper or internet)	I need to know a lot about AV and their safety perforce	Agree	Strongly agree	Agree	Neutral	Agree	Totally disagree	Agree	Agree	Agree	Strongly agree	Strongly agree	Neutral	Work	20	More than 40min	Private car (Driver)	Yes	Yes	Significant increase in distance (at least 2 times more)	Yes, I would use autonomous vehicle
20/11/2019 8:19:40 am	English	30	Single	Full time employee	Bachelor’s degree	10,000-20,000 QR	Five	Four	11	Yes	<10,000 KM	80,000- 160,000QR	A simple background from (social media, newspaper or internet)	I need to know a lot about AV and their safety perforce	Neutral	Agree	Neutral	Neutral	Disagree.	Disagree.	Disagree.	Totally disagree	Strongly agree	Strongly agree	Agree	Strongly agree	Work	5	10-20min	Private car (Driver)	No	Yes	Slight increase in distance (10-20% more)	No, I would not use autonomous vehicle
20/11/2019 8:23:41 pm	Arabic	19	Single	Student	Bachelor’s degree	Not Applicable	Three	One	not applicable	No	<10,000 KM	20,000- 40,000 QR	First time I heard about it	I am opposed of using AV, unless I can override the control manually	Neutral	Neutral	Agree	Strongly agree	Agree	Strongly agree	Agree	Agree	Neutral	Neutral	Agree	Agree	Work	not applicable	More than 40min	Bus	Yes	Yes	No change	Yes, I would use autonomous vehicle
20/11/2019 8:26:28 am	English	40	Married	Full time employee	Graduate (Masters or PhD	More than 40,000 QR	Three	Three	16	Yes	10,000- 20,000 KM	160,000- 320,000QR	A simple background from (social media, newspaper or internet)	I need to know a lot about AV and their safety perforce	Neutral	Neutral	Agree	Totally disagree	Strongly agree	Agree	Agree	Neutral	Agree	Strongly agree	Strongly agree	Strongly agree	Work	20	21-30min	Private car (Driver)	Yes	Yes	Considerable increase in distance (50%-100%)	Yes, I would use autonomous vehicle
20/11/2019 9:15:26 am	English	22	Single	Student	Bachelor’s degree	< 5,000 QR	More than 5	Four	3	Yes	21,000- 30,000 KM	40,000- 80,000 QR	A strong background (know what kind of technology are used in AV)	Generally, AV are safe, but I have minor concern that something could go wrong	Neutral	Agree	Neutral	Neutral	Agree	Totally disagree	Agree	Disagree.	Agree	Neutral	Strongly agree	Agree	Social	30	More than 40min	Private car (Driver)	Yes	Yes	Slight increase in distance (10-20% more)	Yes, I would use autonomous vehicle
20/11/2019 9:16:55 am	Arabic	19	Single	Student	Bachelor’s degree	Not Applicable	Five	More than 4	not applicable	No	21,000- 30,000 KM	160,000- 320,000QR	A simple background from (social media, newspaper or internet)	Generally, AV are safe, but I have minor concern that something could go wrong	Agree	Neutral	Neutral	Neutral	Disagree.	Agree	Neutral	Neutral	Agree	Agree	Agree	Neutral	I don't have a private car	not applicable		Private car (Driver)	Yes	Yes	Moderate increase in distance (20-50% more )	Yes, I would use autonomous vehicle
20/11/2019 9:34:05 am	English	28	Single	Full time employee	Graduate (Masters or PhD	10,000-20,000 QR	Five	Four	3	Yes	>40,000 KM	80,000- 160,000QR	A simple background from (social media, newspaper or internet)	I need to know a lot about AV and their safety perforce	Disagree.	Agree	Agree	Neutral	Agree	Disagree.	Neutral	Agree	Agree	Agree	Agree	Agree	Work	30	More than 40min	Private car (Driver)	No	No		No, I would not use autonomous vehicle
20/11/2019 9:35:32 am	English	33	Single	Full time employee	Graduate (Masters or PhD	10,000-20,000 QR	More than 5	Four	5	Yes	21,000- 30,000 KM	80,000- 160,000QR	First time I heard about it	I have no concern about AV safety	Neutral	Neutral	Neutral	Neutral	Neutral	Neutral	Neutral	Neutral	Neutral	Neutral	Neutral	Neutral	Work	5	Less than 10 min	Private car (Driver)	No	Yes	Slight increase in distance (10-20% more)	No, I would not use autonomous vehicle
20/11/2019 9:39:03 am	English	38	Married with children	Full time employee	Graduate (Masters or PhD	20,000-40,000 QR	One	None	not applicable	No	10,000- 20,000 KM	40,000- 80,000 QR	A simple background from (social media, newspaper or internet)	I am opposed of using AV, unless I can override the control manually	Disagree.	Neutral	Disagree.	Agree	Neutral	Disagree.	Totally disagree	Disagree.	Strongly agree	Strongly agree	Agree	Strongly agree	Work	not applicable		Taxi	No	No		No, I would not use autonomous vehicle
20/11/2019 9:46:45 am	English	49	Married with children	Full time employee	Bachelor’s degree	20,000-40,000 QR	Three	Two	20	Yes	<10,000 KM	80,000- 160,000QR	A simple background from (social media, newspaper or internet)	I need to know a lot about AV and their safety perforce	Neutral	Neutral	Neutral	Neutral	Agree	Agree	Agree	Agree	Neutral	Agree	Neutral	Agree	Work	30	10-20min	Private car (Passenger)	Yes	Yes	No change	Yes, I would use autonomous vehicle
21/06/2019 1:24:43 am	English	35	Single	Full time employee	Bachelor’s degree	Not Applicable	More than 5	More than 4	not applicable	No	10,000- 20,000 KM	20,000- 40,000 QR	First time I heard about it	I have no concern about AV safety	Neutral	Neutral	Neutral	Disagree.	Neutral	Disagree.	Disagree.	Disagree.	Agree	Agree	Agree	Agree	Work	not applicable	Less than 10 min	Taxi	No	Yes	No change	Yes, I would use autonomous vehicle
21/06/2019 1:30:10 pm	Arabic	26	Married	Full time employee	Bachelor’s degree	5,000-10,000 QR	Two	Two	8	Yes	10,000- 20,000 KM	20,000- 40,000 QR	A good background (know some of its properties)	Generally, AV are safe, but I have minor concern that something could go wrong	Agree	Strongly agree	Agree	Disagree.	Strongly agree	Agree	Strongly agree	Strongly agree	Agree	Strongly agree	Agree	Agree	Work	15	21-30min	Private car (Passenger)	Yes	Yes	No change	Yes, I would use autonomous vehicle
21/06/2019 3:42:26 pm	English	26	Single	Student	Bachelor’s degree	5,000-10,000 QR	Four	Four	10	Yes	31,000- 40,000 KM	20,000- 40,000 QR	First time I heard about it	I have no concern about AV safety	Neutral	Agree	Disagree.	Neutral	Agree	Neutral	Agree	Agree	Neutral	Agree	Strongly agree	Disagree.	Social	5		Private car (Driver)	Yes	Yes	Moderate increase in distance (20-50% more )	Yes, I would use autonomous vehicle
21/06/2019 9:49:58 am	English	27	Single	Full time employee	Graduate (Masters or PhD	5,000-10,000 QR	Three	One	1	No	<10,000 KM	20,000- 40,000 QR	First time I heard about it	Generally, AV are safe, but I have minor concern that something could go wrong	Neutral	Agree	Agree	Neutral	Agree	Disagree.	Agree	Neutral	Neutral	Agree	Neutral	Agree	Work	not applicable	21-30min	Private car (Passenger)	No	Yes	Moderate increase in distance (20-50% more )	Yes, I would use autonomous vehicle
21/11/2019 11:30:31 am	English	38	Married with children	Full time employee	Graduate (Masters or PhD	More than 40,000 QR	Four	Two	20	Yes	21,000- 30,000 KM	160,000- 320,000QR	A strong background (know what kind of technology are used in AV)	I have no concern about AV safety	Strongly agree	Neutral	Agree	Agree	Strongly agree	Disagree.	Agree	Strongly agree	Agree	Strongly agree	Disagree.	Disagree.	Work	5	More than 40min	Private car (Driver)	Yes	Yes	Moderate increase in distance (20-50% more )	Yes, I would use autonomous vehicle
21/11/2019 12:08:41 pm	Arabic	22	Married with children	Student	Bachelor’s degree	< 5,000 QR	More than 5	More than 4	1	Yes	21,000- 30,000 KM	80,000- 160,000QR	A simple background from (social media, newspaper or internet)	I need to know a lot about AV and their safety perforce	Disagree.	Disagree.	Disagree.	Neutral	Agree	Neutral	Agree	Neutral	Agree	Strongly agree	Agree	Neutral	Social	30	21-30min	Private car (Passenger)	Yes	Yes	Slight increase in distance (10-20% more)	No, I would not use autonomous vehicle
21/11/2019 12:15:28 am	English	18	Single	Student	High school or less	Not Applicable	Three	Three	not applicable	Yes	10,000- 20,000 KM	20,000- 40,000 QR	A simple background from (social media, newspaper or internet)	Generally, AV are safe, but I have minor concern that something could go wrong	Neutral	Agree	Neutral	Neutral	Strongly agree	Agree	Strongly agree	Strongly agree	Neutral	Agree	Neutral	Neutral	Work	10	21-30min	Bus	Yes	Yes	No change	Yes, I would use autonomous vehicle
21/11/2019 12:19:48 pm	English	41	Married	Full time employee	Graduate (Masters or PhD	More than 40,000 QR	Two	One	20	Yes	10,000- 20,000 KM	40,000- 80,000 QR	A simple background from (social media, newspaper or internet)	I need to know a lot about AV and their safety perforce	Agree	Agree	Neutral	Agree	Strongly agree	Strongly agree	Strongly agree	Strongly agree	Agree	Strongly agree	Agree	Agree	Work	10	10-20min	Private car (Driver)	Yes	Yes	Slight increase in distance (10-20% more)	Yes, I would use autonomous vehicle
21/11/2019 7:38:17 am	English	25	Single	Student	Bachelor’s degree	10,000-20,000 QR	More than 5	More than 4	2	Yes	21,000- 30,000 KM	160,000- 320,000QR	First time I heard about it	I am opposed of using AV, unless I can override the control manually	Neutral	Neutral	Disagree.	Totally disagree	Totally disagree	Totally disagree	Totally disagree	Totally disagree	Strongly agree	Strongly agree	Agree	Strongly agree	Work	5	More than 40min	Private car (Driver)	No	No		No, I would not use autonomous vehicle
22/01/2020 1:34:12 pm	English	22	Single	Student	Bachelor’s degree	Not Applicable	More than 5	Four	3	Yes	>40,000 KM	80,000- 160,000QR	A simple background from (social media, newspaper or internet)	Generally, AV are safe, but I have minor concern that something could go wrong	Neutral	Agree	Agree	Neutral	Neutral	Neutral	Agree	Agree	Neutral	Agree	Neutral	Neutral	Work	5	21-30min	Private car (Driver)	Yes	Yes	Slight increase in distance (10-20% more)	Yes, I would use autonomous vehicle
22/01/2020 1:38:22 pm	English	22	Single	Student	Bachelor’s degree	Not Applicable	Five	Four	5	Yes	21,000- 30,000 KM	80,000- 160,000QR	A simple background from (social media, newspaper or internet)	Generally, AV are safe, but I have minor concern that something could go wrong	Agree	Agree	Disagree.	Disagree.	Agree	Neutral	Strongly agree	Agree	Agree	Agree	Agree	Agree	Social	30		Private car (Driver)	Yes	No		Yes, I would use autonomous vehicle
22/01/2020 12:06:49 pm	English	46	Married with children	Full time employee	Graduate (Masters or PhD	20,000-40,000 QR	Two	One	20	Yes	<10,000 KM	40,000- 80,000 QR	A simple background from (social media, newspaper or internet)	Generally, AV are safe, but I have minor concern that something could go wrong	Neutral	Agree	Neutral	Neutral	Agree	Disagree.	Agree	Agree	Agree	Agree	Neutral	Agree	Work	15	More than 40min	Private car (Driver)	Yes	Yes	No change	Yes, I would use autonomous vehicle
22/01/2020 4:56:33 pm	English	21	Single	Student	High school or less	Not Applicable	Three	More than 4	3	Yes	<10,000 KM	40,000- 80,000 QR	A simple background from (social media, newspaper or internet)	I need to know a lot about AV and their safety perforce	Agree	Neutral	Neutral	Disagree.	Disagree.	Agree	Agree	Agree	Strongly agree	Neutral	Agree	Agree	Work	15	31-40min	Private car (Driver)	No	Yes	Slight increase in distance (10-20% more)	Yes, I would use autonomous vehicle
22/01/2020 8:47:41 am	English	35	Married with children	Housewife	Diploma degree	Not Applicable	Two	Two	15	No	<10,000 KM	40,000- 80,000 QR	A simple background from (social media, newspaper or internet)	I need to know a lot about AV and their safety perforce	Neutral	Agree	Disagree.	Neutral	Agree	Agree	Agree	Agree	Agree	Agree	Strongly agree	Strongly agree	Others/Escort	10	21-30min	Private car (Driver)	No	Yes	No change	Yes, I would use autonomous vehicle
22/06/2019 12:13:34 am	English	37	Married with children	Full time employee	Bachelor’s degree	10,000-20,000 QR	Two	Two	18	Yes	31,000- 40,000 KM	20,000- 40,000 QR	First time I heard about it	Generally, AV are safe, but I have minor concern that something could go wrong	Totally disagree	Agree	Agree	Neutral	Neutral	Neutral	Agree	Neutral	Neutral	Agree	Agree	Agree	Work	30	More than 40min	Private car (Driver)	Yes	Yes	No change	No, I would not use autonomous vehicle
22/06/2019 5:35:56 pm	Arabic	30	Married with children	Full time employee	Bachelor’s degree	10,000-20,000 QR	Two	One	7	Yes	10,000- 20,000 KM	20,000- 40,000 QR	First time I heard about it	I need to know a lot about AV and their safety perforce	Disagree.	Neutral	Disagree.	Neutral	Agree	Neutral	Agree	Agree	Neutral	Neutral	Agree	Neutral	Shopping	10	Less than 10 min	Private car (Driver)	No	Yes	Slight increase in distance (10-20% more)	No, I would not use autonomous vehicle
22/06/2019 7:32:13 pm	English	26	Single	Full time employee	Bachelor’s degree	20,000-40,000 QR	Five	More than 4	7	Yes	21,000- 30,000 KM	More than 320,000 QR	A strong background (know what kind of technology are used in AV)	Generally, AV are safe, but I have minor concern that something could go wrong	Agree	Agree	Neutral	Disagree.	Agree	Agree	Strongly agree	Strongly agree	Strongly agree	Agree	Strongly agree	Agree	Social	20	31-40min	Private car (Passenger)	Yes	Yes	Moderate increase in distance (20-50% more )	Yes, I would use autonomous vehicle
22/11/2019 3:43:11 pm	English	47	Married with children	Full time employee	Graduate (Masters or PhD	20,000-40,000 QR	Four	Two	20	Yes	10,000- 20,000 KM	40,000- 80,000 QR	A simple background from (social media, newspaper or internet)	I am opposed of using AV, unless I can override the control manually	Disagree.	Neutral	Disagree.	Disagree.	Agree	Agree	Agree	Agree	Agree	Agree	Strongly agree	Agree	Work	15	21-30min	Private car (Passenger)	No	Yes	Moderate increase in distance (20-50% more )	No, I would not use autonomous vehicle
22/11/2019 6:48:21 am	English	19	Single	Student	High school or less	Not Applicable	Three	Two	1	Yes	<10,000 KM	20,000- 40,000 QR	A good background (know some of its properties)	I am opposed of using AV, unless I can override the control manually	Totally disagree	Totally disagree	Disagree.	Totally disagree	Totally disagree	Neutral	Totally disagree	Totally disagree	Totally disagree	Strongly agree	Strongly agree	Strongly agree	Social	15	More than 40min	Private car (Driver)	No	No		No, I would not use autonomous vehicle
23/06/2019 10:18:22 pm	English	25	Single	Student	Diploma degree	10,000-20,000 QR	More than 5	More than 4	11	Yes	31,000- 40,000 KM	160,000- 320,000QR	A simple background from (social media, newspaper or internet)	Generally, AV are safe, but I have minor concern that something could go wrong	Agree	Strongly agree	Disagree.	Disagree.	Agree	Disagree.	Agree	Neutral	Agree	Agree	Neutral	Disagree.	Social	15	31-40min	Private car (Driver)	Yes	Yes	No change	Yes, I would use autonomous vehicle
23/06/2019 10:37:09 pm	English	24	Single	Part time employee	Bachelor’s degree	< 5,000 QR	More than 5	More than 4	7	Yes	21,000- 30,000 KM	80,000- 160,000QR	A simple background from (social media, newspaper or internet)	I need to know a lot about AV and their safety perforce	Agree	Strongly agree	Neutral	Agree	Strongly agree	Neutral	Agree	Strongly agree	Agree	Strongly agree	Neutral	Agree	Social	30	10-20min	Private car (Driver)	No	No		No, I would not use autonomous vehicle
23/06/2019 11:08:32 pm	English	27	Single	Full time employee	High school or less	5,000-10,000 QR	More than 5	Three	5	Yes	10,000- 20,000 KM	80,000- 160,000QR	A strong background (know what kind of technology are used in AV)	Generally, AV are safe, but I have minor concern that something could go wrong	Agree	Agree	Disagree.	Totally disagree	Strongly agree	Agree	Strongly agree	Disagree.	Disagree.	Agree	Agree	Disagree.	Shopping	20	31-40min	Private car (Passenger)	No	No		Yes, I would use autonomous vehicle
23/06/2019 11:17:00 pm	English	24	Single	Full time employee	Diploma degree	5,000-10,000 QR	More than 5	Four	8	Yes	21,000- 30,000 KM	40,000- 80,000 QR	First time I heard about it	I have no concern about AV safety	Neutral	Neutral	Neutral	Neutral	Neutral	Neutral	Neutral	Neutral	Neutral	Neutral	Neutral	Neutral	Work	25	31-40min	Private car (Driver)	Yes	No		No, I would not use autonomous vehicle
23/06/2019 11:42:06 pm	English	25	Single	Full time employee	Bachelor’s degree	5,000-10,000 QR	More than 5	More than 4	5	Yes	>40,000 KM	80,000- 160,000QR	A simple background from (social media, newspaper or internet)	Generally, AV are safe, but I have minor concern that something could go wrong	Neutral	Agree	Agree	Disagree.	Neutral	Neutral	Agree	Agree	Agree	Agree	Agree	Agree	Work	30	More than 40min	Private car (Driver)	Yes	Yes	No change	Yes, I would use autonomous vehicle
23/11/2019 11:24:27 am	English	44	Married	Full time employee	Graduate (Masters or PhD	20,000-40,000 QR	Three	One	10	Yes	10,000- 20,000 KM	80,000- 160,000QR	A strong background (know what kind of technology are used in AV)	I think AV are not safe and should not be allowed	Disagree.	Disagree.	Disagree.	Disagree.	Disagree.	Disagree.	Disagree.	Disagree.	Agree	Agree	Neutral	Neutral	Work	15	31-40min	Private car (Driver)	No	No		No, I would not use autonomous vehicle
23/11/2019 11:54:33 pm	English	47	Married with children	Full time employee	Bachelor’s degree	5,000-10,000 QR	Four	One	11	Yes	21,000- 30,000 KM	20,000- 40,000 QR	A simple background from (social media, newspaper or internet)	I need to know a lot about AV and their safety perforce	Neutral	Disagree.	Neutral	Neutral	Agree	Disagree.	Neutral	Agree	Agree	Agree	Agree	Agree	Work	15	10-20min	Private car (Driver)	Yes	Yes	No change	Yes, I would use autonomous vehicle
23/11/2019 4:40:41 am	English	25	Single	Student	Graduate (Masters or PhD	20,000-40,000 QR	More than 5	Four	1	No	<10,000 KM	80,000- 160,000QR	A simple background from (social media, newspaper or internet)	I need to know a lot about AV and their safety perforce	Disagree.	Disagree.	Disagree.	Agree	Neutral	Agree	Neutral	Neutral	Neutral	Agree	Disagree.	Neutral	Work	5	21-30min	Private car (Passenger)	No	No		No, I would not use autonomous vehicle
23/11/2019 4:50:52 pm	English	25	Single	Full time employee	Diploma degree	10,000-20,000 QR	Three	Two	7	Yes	10,000- 20,000 KM	80,000- 160,000QR	First time I heard about it	I have no concern about AV safety	Neutral	Neutral	Neutral	Neutral	Neutral	Neutral	Neutral	Neutral	Neutral	Neutral	Neutral	Neutral	Work	10	10-20min	Private car (Driver)	Yes	Yes	Slight increase in distance (10-20% more)	Yes, I would use autonomous vehicle
23/11/2019 8:58:28 am	English	27	Single	Full time employee	Graduate (Masters or PhD	10,000-20,000 QR	Three	Two	6	Yes	<10,000 KM	40,000- 80,000 QR	A good background (know some of its properties)	I have no concern about AV safety	Strongly agree	Strongly agree	Neutral	Disagree.	Agree	Disagree.	Strongly agree	Agree	Disagree.	Agree	Neutral	Agree	Work	30	More than 40min	Private car (Driver)	Yes	Yes	No change	Yes, I would use autonomous vehicle
23/12/2019 1:55:34 pm	English	30	Married	Full time employee	Graduate (Masters or PhD	20,000-40,000 QR	Two	One	12	Yes	10,000- 20,000 KM	40,000- 80,000 QR	A simple background from (social media, newspaper or internet)	I need to know a lot about AV and their safety perforce	Disagree.	Disagree.	Disagree.	Disagree.	Agree	Agree	Agree	Disagree.	Agree	Agree	Agree	Agree	Work	20	31-40min	Private car (Driver)	Yes	Yes	Moderate increase in distance (20-50% more )	Yes, I would use autonomous vehicle
23/12/2019 7:44:41 am	English	46	Married with children	Full time employee	Bachelor’s degree	20,000-40,000 QR	Two	Two	20	Yes	31,000- 40,000 KM	40,000- 80,000 QR	A simple background from (social media, newspaper or internet)	I am opposed of using AV, unless I can override the control manually	Neutral	Neutral	Neutral	Agree	Neutral	Agree	Agree	Agree	Strongly agree	Strongly agree	Neutral	Agree	Work	30	31-40min	Private car (Driver)	Yes	Yes	No change	Yes, I would use autonomous vehicle
24/06/2019 11:47:42 am	English	27	Single	Unemployed	Bachelor’s degree	Not Applicable	Four	Two	9	Yes	21,000- 30,000 KM	40,000- 80,000 QR	A simple background from (social media, newspaper or internet)	Generally, AV are safe, but I have minor concern that something could go wrong	Agree	Strongly agree	Strongly agree	Strongly agree	Agree	Disagree.	Strongly agree	Agree	Agree	Strongly agree	Agree	Strongly agree	Social	20	21-30min	Private car (Driver)	Yes	Yes	Slight increase in distance (10-20% more)	Yes, I would use autonomous vehicle
24/06/2019 9:37:26 pm	English	16	Single	Student	High school or less	Not Applicable	One	Two	not applicable	No	10,000- 20,000 KM	20,000- 40,000 QR	First time I heard about it	I have no concern about AV safety	Agree	Agree	Agree	Neutral	Strongly agree	Neutral	Agree	Strongly agree	Agree	Neutral	Disagree.	Strongly agree	Shopping	not applicable		Taxi	No	Yes	No change	No, I would not use autonomous vehicle
24/06/2019 9:46:50 am	English	25	Single	Full time employee	Bachelor’s degree	5,000-10,000 QR	Five	Three	7	Yes	31,000- 40,000 KM	80,000- 160,000QR	A good background (know some of its properties)	Generally, AV are safe, but I have minor concern that something could go wrong	Neutral	Neutral	Neutral	Agree	Agree	Disagree.	Neutral	Agree	Strongly agree	Strongly agree	Agree	Agree	Work	30	More than 40min	Private car (Driver)	No	Yes	Slight increase in distance (10-20% more)	Yes, I would use autonomous vehicle
24/11/2019 1:15:58 pm	English	51	Married	Full time employee	Graduate (Masters or PhD	More than 40,000 QR	Three	Three	20	Yes	10,000- 20,000 KM	160,000- 320,000QR	A good background (know some of its properties)	Generally, AV are safe, but I have minor concern that something could go wrong	Agree	Agree	Agree	Strongly agree	Agree	Disagree.	Agree	Agree	Strongly agree	Agree	Neutral	Agree	Work	30	31-40min	Private car (Driver)	Yes	Yes	Slight increase in distance (10-20% more)	Yes, I would use autonomous vehicle
24/11/2019 1:47:00 pm	English	44	Married	Full time employee	Bachelor’s degree	Not Applicable	Two	One	20	Yes	21,000- 30,000 KM	40,000- 80,000 QR	A simple background from (social media, newspaper or internet)	I need to know a lot about AV and their safety perforce	Disagree.	Neutral	Neutral	Neutral	Neutral	Neutral	Agree	Agree	Neutral	Neutral	Agree	Neutral	Work	30	31-40min	Private car (Driver)	Yes	No		Yes, I would use autonomous vehicle
24/11/2019 1:49:32 pm	English	42	Married with children	Full time employee	Bachelor’s degree	10,000-20,000 QR	Two	One	7	Yes	10,000- 20,000 KM	40,000- 80,000 QR	A simple background from (social media, newspaper or internet)	I need to know a lot about AV and their safety perforce	Neutral	Neutral	Neutral	Neutral	Agree	Agree	Agree	Agree	Agree	Agree	Agree	Strongly agree	Work	30	More than 40min	Private car (Driver)	Yes	Yes	No change	Yes, I would use autonomous vehicle
24/11/2019 2:06:55 pm	English	34	Single	Full time employee	Graduate (Masters or PhD	20,000-40,000 QR	More than 5	More than 4	13	Yes	21,000- 30,000 KM	160,000- 320,000QR	A simple background from (social media, newspaper or internet)	I think AV are not safe and should not be allowed	Disagree.	Agree	Disagree.	Disagree.	Disagree.	Totally disagree	Neutral	Disagree.	Agree	Strongly agree	Strongly agree	Strongly agree	Work	20	31-40min	Private car (Driver)	No	No		No, I would not use autonomous vehicle
24/11/2019 4:36:10 pm	English	26	Single	Full time employee	Bachelor’s degree	5,000-10,000 QR	One	None	2	No	31,000- 40,000 KM	20,000- 40,000 QR	A simple background from (social media, newspaper or internet)	I need to know a lot about AV and their safety perforce	Agree	Neutral	Neutral	Neutral	Agree	Disagree.	Agree	Agree	Agree	Strongly agree	Agree	Neutral	Work	not applicable		Bus	Yes	No		Yes, I would use autonomous vehicle
24/11/2019 4:51:50 pm	English	33	Married	Full time employee	Diploma degree	5,000-10,000 QR	Two	One	9	Yes	21,000- 30,000 KM	20,000- 40,000 QR	A simple background from (social media, newspaper or internet)	I need to know a lot about AV and their safety perforce	Totally disagree	Disagree.	Agree	Disagree.	Strongly agree	Strongly agree	Agree	Agree	Strongly agree	Agree	Agree	Agree	Work	30	31-40min	Private car (Passenger)	No	Yes	Moderate increase in distance (20-50% more )	No, I would not use autonomous vehicle
24/11/2019 5:11:35 pm	English	35	Married with children	Full time employee	Bachelor’s degree	10,000-20,000 QR	Two	One	15	No	>40,000 KM	40,000- 80,000 QR	A good background (know some of its properties)	I think AV are not safe and should not be allowed	Neutral	Agree	Neutral	Neutral	Agree	Neutral	Agree	Neutral	Strongly agree	Strongly agree	Disagree.	Strongly agree	Work	30	21-30min	Taxi	No	No		No, I would not use autonomous vehicle
24/11/2019 5:45:08 am	English	43	Married	Full time employee	Bachelor’s degree	10,000-20,000 QR	More than 5	More than 4	17	No	<10,000 KM	40,000- 80,000 QR	A simple background from (social media, newspaper or internet)	I need to know a lot about AV and their safety perforce	Agree	Agree	Neutral	Agree	Neutral	Neutral	Neutral	Neutral	Agree	Agree	Strongly agree	Agree	Work	10	Less than 10 min	Private car (Driver)	Yes	Yes	Slight increase in distance (10-20% more)	Yes, I would use autonomous vehicle
24/11/2019 6:15:37 am	Arabic	18	Single	Student	High school or less	Not Applicable	Four	Three	not applicable	No	31,000- 40,000 KM	20,000- 40,000 QR	A good background (know some of its properties)	I need to know a lot about AV and their safety perforce	Disagree.	Disagree.	Disagree.	Neutral	Agree	Agree	Agree	Agree	Strongly agree	Strongly agree	Agree	Agree	I don't have a private car	not applicable	31-40min	Private car (Passenger)	Yes	Yes	No change	No, I would not use autonomous vehicle
24/11/2019 6:41:28 pm	English	23	Single	Student	High school or less	Not Applicable	Five	Two	1	Yes	10,000- 20,000 KM	40,000- 80,000 QR	A good background (know some of its properties)	Generally, AV are safe, but I have minor concern that something could go wrong	Neutral	Agree	Agree	Agree	Agree	Agree	Agree	Agree	Agree	Agree	Strongly agree	Agree	Work	15	31-40min	Private car (Driver)	Yes	Yes	Moderate increase in distance (20-50% more )	Yes, I would use autonomous vehicle
24/11/2019 8:09:01 am	Arabic	35	Married with children	Full time employee	Bachelor’s degree	10,000-20,000 QR	Two	One	7	Yes	>40,000 KM	40,000- 80,000 QR	A simple background from (social media, newspaper or internet)	I am opposed of using AV, unless I can override the control manually	Disagree.	Neutral	Disagree.	Neutral	Disagree.	Disagree.	Neutral	Disagree.	Disagree.	Strongly agree	Agree	Agree	Work	30	21-30min	Private car (Driver)	Yes	Yes	No change	Yes, I would use autonomous vehicle
24/11/2019 8:17:15 am	Arabic	35	Single	Full time employee	Bachelor’s degree	10,000-20,000 QR	More than 5	Four	7	Yes	21,000- 30,000 KM	80,000- 160,000QR	A simple background from (social media, newspaper or internet)	I need to know a lot about AV and their safety perforce	Agree	Agree	Neutral	Neutral	Strongly agree	Agree	Agree	Neutral	Agree	Strongly agree	Strongly agree	Agree	Work	30	21-30min	Private car (Driver)	Yes	Yes	Slight increase in distance (10-20% more)	Yes, I would use autonomous vehicle
24/11/2019 8:35:33 am	English	30	Married	Full time employee	Graduate (Masters or PhD	More than 40,000 QR	Two	Two	13	Yes	21,000- 30,000 KM	40,000- 80,000 QR	A simple background from (social media, newspaper or internet)	I need to know a lot about AV and their safety perforce	Agree	Agree	Agree	Agree	Neutral	Disagree.	Agree	Agree	Neutral	Strongly agree	Agree	Agree	Work	5	10-20min	Private car (Driver)	Yes	Yes	No change	Yes, I would use autonomous vehicle
24/12/2019 11:15:34 am	English	33	Married	Full time employee	Graduate (Masters or PhD	10,000-20,000 QR	Five	One	not applicable	No	<10,000 KM	20,000- 40,000 QR	A simple background from (social media, newspaper or internet)	I think AV are not safe and should not be allowed	Strongly agree	Agree	Totally disagree	Neutral	Totally disagree	Totally disagree	Totally disagree	Neutral	Agree	Agree	Agree	Agree	Work	not applicable	21-30min	Metro	No	No		No, I would not use autonomous vehicle
25/06/2019 12:48:17 pm	English	25	Single	Student	Bachelor’s degree	Not Applicable	Three	Three	7	Yes	21,000- 30,000 KM	80,000- 160,000QR	A simple background from (social media, newspaper or internet)	I have no concern about AV safety	Neutral	Neutral	Neutral	Agree	Neutral	Neutral	Agree	Neutral	Neutral	Agree	Neutral	Agree	Work	15	21-30min	Private car (Driver)	Yes	Yes	Moderate increase in distance (20-50% more )	Yes, I would use autonomous vehicle
25/11/2019 1:49:30 pm	English	32	Single	Full time employee	Bachelor’s degree	5,000-10,000 QR	One	None	8	No	<10,000 KM	20,000- 40,000 QR	First time I heard about it	I need to know a lot about AV and their safety perforce	Strongly agree	Strongly agree	Strongly agree	Strongly agree	Strongly agree	Strongly agree	Strongly agree	Strongly agree	Neutral	Neutral	Neutral	Neutral	Work	not applicable	10-20min	Taxi	Yes	Yes	Moderate increase in distance (20-50% more )	Yes, I would use autonomous vehicle
25/11/2019 1:49:36 pm	English	49	Married	Full time employee	Bachelor’s degree	20,000-40,000 QR	Two	One	20	Yes	31,000- 40,000 KM	40,000- 80,000 QR	A simple background from (social media, newspaper or internet)	Generally, AV are safe, but I have minor concern that something could go wrong	Neutral	Agree	Neutral	Disagree.	Agree	Agree	Agree	Agree	Neutral	Agree	Neutral	Disagree.	Work	30	More than 40min	Private car (Driver)	Yes	Yes	Slight increase in distance (10-20% more)	Yes, I would use autonomous vehicle
25/11/2019 1:54:08 pm	English	32	Married	Full time employee	Graduate (Masters or PhD	20,000-40,000 QR	Two	Two	14	Yes	31,000- 40,000 KM	80,000- 160,000QR	A good background (know some of its properties)	I need to know a lot about AV and their safety perforce	Strongly agree	Strongly agree	Agree	Agree	Agree	Neutral	Disagree.	Strongly agree	Neutral	Strongly agree	Neutral	Disagree.	Work	20	31-40min	Private car (Driver)	Yes	Yes	Slight increase in distance (10-20% more)	Yes, I would use autonomous vehicle
25/11/2019 1:54:11 pm	English	41	Married	Full time employee	Bachelor’s degree	20,000-40,000 QR	More than 5	Two	20	Yes	10,000- 20,000 KM	80,000- 160,000QR	A simple background from (social media, newspaper or internet)	I need to know a lot about AV and their safety perforce	Disagree.	Neutral	Neutral	Agree	Agree	Neutral	Agree	Agree	Agree	Agree	Agree	Agree	Work	30	More than 40min	Private car (Driver)	Yes	Yes	No change	Yes, I would use autonomous vehicle
25/11/2019 10:00:42 am	English	46	Married with children	Full time employee	Graduate (Masters or PhD	More than 40,000 QR	Three	Two	20	Yes	21,000- 30,000 KM	80,000- 160,000QR	A good background (know some of its properties)	I need to know a lot about AV and their safety perforce	Agree	Agree	Neutral	Agree	Neutral	Agree	Neutral	Agree	Agree	Agree	Disagree.	Neutral	Work	15	21-30min	Private car (Driver)	Yes	Yes	No change	Yes, I would use autonomous vehicle
25/11/2019 10:46:45 am	Arabic	27	Single	Full time employee	Bachelor’s degree	< 5,000 QR	More than 5	Three	5	No	10,000- 20,000 KM	20,000- 40,000 QR	First time I heard about it	Generally, AV are safe, but I have minor concern that something could go wrong	Agree	Agree	Agree	Agree	Agree	Agree	Agree	Neutral	Agree	Neutral	Strongly agree	Strongly agree	Work	10	10-20min	Private car (Driver)	Yes	Yes	Slight increase in distance (10-20% more)	Yes, I would use autonomous vehicle
25/11/2019 11:26:36 am	English	44	Married with children	Full time employee	Bachelor’s degree	20,000-40,000 QR	Two	One	20	Yes	10,000- 20,000 KM	80,000- 160,000QR	A simple background from (social media, newspaper or internet)	I need to know a lot about AV and their safety perforce	Neutral	Agree	Neutral	Agree	Agree	Agree	Agree	Neutral	Agree	Agree	Neutral	Agree	Work	15	31-40min	Private car (Driver)	No	Yes	Slight increase in distance (10-20% more)	Yes, I would use autonomous vehicle
25/11/2019 12:04:23 am	English	23	Single	Part time employee	Diploma degree	Not Applicable	One	One	not applicable	No	<10,000 KM	20,000- 40,000 QR	First time I heard about it	I need to know a lot about AV and their safety perforce	Neutral	Neutral	Neutral	Neutral	Neutral	Neutral	Neutral	Neutral	Neutral	Neutral	Neutral	Neutral	I don't have a private car	not applicable	Less than 10 min	Bus	Yes	Yes	Moderate increase in distance (20-50% more )	Yes, I would use autonomous vehicle
25/11/2019 2:08:56 pm	English	41	Married	Full time employee	Bachelor’s degree	10,000-20,000 QR	Two	Two	6	Yes	21,000- 30,000 KM	40,000- 80,000 QR	First time I heard about it	I need to know a lot about AV and their safety perforce	Agree	Disagree.	Neutral	Neutral	Agree	Agree	Agree	Agree	Disagree.	Agree	Agree	Disagree.	Work	30	More than 40min	Private car (Driver)	Yes	Yes	No change	Yes, I would use autonomous vehicle
25/11/2019 2:14:27 pm	English	52	Married with children	Full time employee	Bachelor’s degree	10,000-20,000 QR	One	None	13	No	10,000- 20,000 KM	20,000- 40,000 QR	A good background (know some of its properties)	I need to know a lot about AV and their safety perforce	Disagree.	Disagree.	Neutral	Disagree.	Agree	Disagree.	Agree	Agree	Strongly agree	Agree	Agree	Agree	I don't have a private car	30		Private car (Driver)	Yes	Yes	Slight increase in distance (10-20% more)	Yes, I would use autonomous vehicle
25/11/2019 2:20:36 pm	English	43	Married with children	Full time employee	Bachelor’s degree	10,000-20,000 QR	One	One	20	No	21,000- 30,000 KM	40,000- 80,000 QR	A simple background from (social media, newspaper or internet)	Generally, AV are safe, but I have minor concern that something could go wrong	Agree	Disagree.	Disagree.	Disagree.	Agree	Agree	Agree	Agree	Strongly agree	Strongly agree	Agree	Strongly agree	Work	30	31-40min	Private car (Driver)	Yes	Yes	Moderate increase in distance (20-50% more )	No, I would not use autonomous vehicle
25/11/2019 2:23:57 pm	English	41	Married with children	Full time employee	Bachelor’s degree	10,000-20,000 QR	More than 5	One	9	Yes	10,000- 20,000 KM	20,000- 40,000 QR	A simple background from (social media, newspaper or internet)	I need to know a lot about AV and their safety perforce	Agree	Strongly agree	Neutral	Agree	Agree	Agree	Agree	Strongly agree	Neutral	Neutral	Agree	Neutral	Work	5	10-20min	Private car (Driver)	Yes	Yes	Moderate increase in distance (20-50% more )	Yes, I would use autonomous vehicle
25/11/2019 2:31:49 pm	English	59	Married with children	Full time employee	Graduate (Masters or PhD	20,000-40,000 QR	Three	Two	15	Yes	21,000- 30,000 KM	40,000- 80,000 QR	A good background (know some of its properties)	I need to know a lot about AV and their safety perforce	Agree	Agree	Agree	Neutral	Agree	Agree	Agree	Agree	Neutral	Agree	Agree	Disagree.	Work	20	More than 40min	Private car (Driver)	Yes	Yes	Moderate increase in distance (20-50% more )	Yes, I would use autonomous vehicle
25/11/2019 2:38:26 pm	English	35	Married with children	Full time employee	Bachelor’s degree	10,000-20,000 QR	More than 5	One	15	Yes	21,000- 30,000 KM	40,000- 80,000 QR	A simple background from (social media, newspaper or internet)	I am opposed of using AV, unless I can override the control manually	Disagree.	Neutral	Disagree.	Neutral	Agree	Disagree.	Neutral	Disagree.	Agree	Agree	Agree	Agree	Work	25	31-40min	Private car (Driver)	No	Yes	Slight increase in distance (10-20% more)	No, I would not use autonomous vehicle
25/11/2019 2:42:57 pm	English	32	Married	Full time employee	Graduate (Masters or PhD	5,000-10,000 QR	Two	One	11	No	<10,000 KM	20,000- 40,000 QR	First time I heard about it	I need to know a lot about AV and their safety perforce	Neutral	Agree	Neutral	Neutral	Agree	Neutral	Agree	Neutral	Neutral	Neutral	Agree	Agree	I don't have a private car	not applicable	21-30min	Private car (Passenger)	No	Yes	No change	No, I would not use autonomous vehicle
25/11/2019 2:48:56 pm	English	33	Married with children	Full time employee	Bachelor’s degree	5,000-10,000 QR	Two	Two	6	Yes	31,000- 40,000 KM	40,000- 80,000 QR	First time I heard about it	I need to know a lot about AV and their safety perforce	Neutral	Agree	Disagree.	Disagree.	Disagree.	Disagree.	Agree	Agree	Strongly agree	Agree	Strongly agree	Strongly agree	Work	10	21-30min	Private car (Driver)	No	Yes	Moderate increase in distance (20-50% more )	No, I would not use autonomous vehicle
25/11/2019 3:01:35 pm	English	45	Married	Full time employee	Bachelor’s degree	20,000-40,000 QR	Five	One	15	Yes	>40,000 KM	40,000- 80,000 QR	First time I heard about it	Generally, AV are safe, but I have minor concern that something could go wrong	Agree	Agree	Agree	Agree	Agree	Agree	Agree	Agree	Agree	Agree	Disagree.	Agree	Work	30	More than 40min	Private car (Driver)	Yes	No		Yes, I would use autonomous vehicle
25/11/2019 3:05:15 pm	English	35	Married with children	Full time employee	Bachelor’s degree	10,000-20,000 QR	Four	One	10	Yes	21,000- 30,000 KM	20,000- 40,000 QR	A simple background from (social media, newspaper or internet)	I have no concern about AV safety	Agree	Neutral	Agree	Disagree.	Strongly agree	Agree	Agree	Agree	Disagree.	Neutral	Agree	Neutral	Work	30	31-40min	Private car (Driver)	No	No		Yes, I would use autonomous vehicle
25/11/2019 3:18:02 pm	English	39	Single	Full time employee	Graduate (Masters or PhD	10,000-20,000 QR	Four	Two	13	Yes	>40,000 KM	80,000- 160,000QR	A simple background from (social media, newspaper or internet)	I have no concern about AV safety	Strongly agree	Neutral	Agree	Neutral	Neutral	Disagree.	Agree	Agree	Agree	Disagree.	Agree	Disagree.	Work	30	More than 40min	Private car (Passenger)	No	Yes	No change	No, I would not use autonomous vehicle
25/11/2019 3:41:22 pm	English	35	Married with children	Full time employee	Bachelor’s degree	10,000-20,000 QR	Two	One	11	Yes	10,000- 20,000 KM	80,000- 160,000QR	A strong background (know what kind of technology are used in AV)	I have no concern about AV safety	Neutral	Strongly agree	Agree	Agree	Neutral	Disagree.	Agree	Agree	Disagree.	Neutral	Disagree.	Agree	Work	15	10-20min	Private car (Driver)	Yes	Yes	No change	Yes, I would use autonomous vehicle
25/11/2019 3:47:44 pm	English	48	Married with children	Full time employee	Bachelor’s degree	10,000-20,000 QR	More than 5	One	not applicable	No	10,000- 20,000 KM	20,000- 40,000 QR	A good background (know some of its properties)	I need to know a lot about AV and their safety perforce	Totally disagree	Strongly agree	Neutral	Totally disagree	Neutral	Neutral	Neutral	Neutral	Strongly agree	Strongly agree	Strongly agree	Strongly agree	I don't have a private car	not applicable		Metro	Yes	Yes	No change	Yes, I would use autonomous vehicle
25/11/2019 3:54:00 pm	English	45	Married	Full time employee	Bachelor’s degree	Not Applicable	More than 5	Two	20	Yes	21,000- 30,000 KM	160,000- 320,000QR	A simple background from (social media, newspaper or internet)	I need to know a lot about AV and their safety perforce	Agree	Agree	Neutral	Agree	Neutral	Neutral	Neutral	Neutral	Agree	Agree	Strongly agree	Agree	Work	30	21-30min	Private car (Driver)	No	No		No, I would not use autonomous vehicle
25/11/2019 6:00:20 pm	English	44	Married with children	Full time employee	Bachelor’s degree	10,000-20,000 QR	Three	One	12	Yes	>40,000 KM	40,000- 80,000 QR	A simple background from (social media, newspaper or internet)	I need to know a lot about AV and their safety perforce	Strongly agree	Strongly agree	Strongly agree	Strongly agree	Strongly agree	Strongly agree	Strongly agree	Strongly agree	Strongly agree	Strongly agree	Agree	Agree	Work	30	More than 40min	Private car (Driver)	Yes	Yes	Significant increase in distance (at least 2 times more)	Yes, I would use autonomous vehicle
25/11/2019 8:04:52 am	English	46	Married with children	Full time employee	Graduate (Masters or PhD	20,000-40,000 QR	One	One	7	Yes	21,000- 30,000 KM	40,000- 80,000 QR	A simple background from (social media, newspaper or internet)	Generally, AV are safe, but I have minor concern that something could go wrong	Agree	Neutral	Agree	Agree	Agree	Agree	Agree	Strongly agree	Neutral	Disagree.	Agree	Agree	Work	30	21-30min	Private car (Driver)	No	Yes	Moderate increase in distance (20-50% more )	Yes, I would use autonomous vehicle
25/11/2019 8:36:27 pm	English	19	Single	Student	High school or less	Not Applicable	Five	Two	not applicable	No	10,000- 20,000 KM	20,000- 40,000 QR	First time I heard about it	I need to know a lot about AV and their safety perforce	Neutral	Agree	Agree	Agree	Strongly agree	Strongly agree	Disagree.	Agree	Agree	Agree	Agree	Strongly agree	I don't have a private car	not applicable		Private car (Passenger)	Yes	Yes	Moderate increase in distance (20-50% more )	Yes, I would use autonomous vehicle
25/11/2019 9:23:51 am	English	48	Married	Full time employee	Graduate (Masters or PhD	20,000-40,000 QR	Two	One	20	Yes	21,000- 30,000 KM	40,000- 80,000 QR	A simple background from (social media, newspaper or internet)	Generally, AV are safe, but I have minor concern that something could go wrong	Agree	Agree	Agree	Agree	Neutral	Neutral	Agree	Agree	Agree	Neutral	Neutral	Neutral	Shopping	15	10-20min	Private car (Driver)	Yes	Yes	Slight increase in distance (10-20% more)	Yes, I would use autonomous vehicle
26/06/2019 1:10:11 pm	English	32	Married with children	Full time employee	High school or less	< 5,000 QR	Four	None	4	No	10,000- 20,000 KM	20,000- 40,000 QR	First time I heard about it	I have no concern about AV safety	Agree	Neutral	Disagree.	Disagree.	Neutral	Disagree.	Agree	Neutral	Agree	Agree	Agree	Strongly agree	Work	10	10-20min	Walk	No	Yes	Slight increase in distance (10-20% more)	No, I would not use autonomous vehicle
26/06/2019 1:10:28 pm	English	34	Married with children	Full time employee	Graduate (Masters or PhD	< 5,000 QR	Three	Two	6	Yes	<10,000 KM	20,000- 40,000 QR	A simple background from (social media, newspaper or internet)	I am opposed of using AV, unless I can override the control manually	Disagree.	Neutral	Agree	Neutral	Disagree.	Agree	Totally disagree	Neutral	Neutral	Strongly agree	Strongly agree	Strongly agree	Work	30	More than 40min	Bus	No	Yes	Slight increase in distance (10-20% more)	No, I would not use autonomous vehicle
26/06/2019 1:13:23 pm	English	30	Single	Student	High school or less	< 5,000 QR	More than 5	None	10	No	21,000- 30,000 KM	20,000- 40,000 QR	First time I heard about it	I have no concern about AV safety	Agree	Disagree.	Disagree.	Agree	Agree	Agree	Agree	Agree	Agree	Disagree.	Agree	Agree	I don't have a private car	5	Less than 10 min	Walk	Yes	Yes	Considerable increase in distance (50%-100%)	Yes, I would use autonomous vehicle
26/06/2019 1:16:09 pm	English	31	Married with children	Student	High school or less	< 5,000 QR	More than 5	None	8	No	21,000- 30,000 KM	20,000- 40,000 QR	First time I heard about it	I have no concern about AV safety	Agree	Disagree.	Disagree.	Agree	Agree	Agree	Agree	Agree	Agree	Disagree.	Agree	Agree	I don't have a private car	5	Less than 10 min	Walk	Yes	Yes	Considerable increase in distance (50%-100%)	Yes, I would use autonomous vehicle
26/06/2019 1:31:16 pm	English	45	Married with children	Full time employee	High school or less	< 5,000 QR	More than 5	None	20	No	31,000- 40,000 KM	20,000- 40,000 QR	First time I heard about it	I think AV are not safe and should not be allowed	Disagree.	Disagree.	Agree	Neutral	Agree	Agree	Agree	Agree	Neutral	Neutral	Neutral	Neutral	I don't have a private car	5	Less than 10 min	Bus	No	No		No, I would not use autonomous vehicle
26/06/2019 1:35:05 pm	English	37	Married	Full time employee	High school or less	Not Applicable	Three	None	19	No	>40,000 KM	20,000- 40,000 QR	First time I heard about it	I have no concern about AV safety	Totally disagree	Agree	Agree	Agree	Agree	Agree	Agree	Agree	Agree	Agree	Agree	Agree	Work	not applicable		Bus	Yes	Yes	Moderate increase in distance (20-50% more )	Yes, I would use autonomous vehicle
26/06/2019 1:37:41 pm	English	31	Married	Full time employee	Diploma degree	Not Applicable	Three	Two	10	Yes	31,000- 40,000 KM	20,000- 40,000 QR	A simple background from (social media, newspaper or internet)	Generally, AV are safe, but I have minor concern that something could go wrong	Agree	Agree	Agree	Disagree.	Agree	Agree	Agree	Agree	Agree	Agree	Agree	Agree	Work	not applicable	10-20min	Private car (Driver)	Yes	Yes	Slight increase in distance (10-20% more)	Yes, I would use autonomous vehicle
26/06/2019 1:43:19 am	Arabic	24	Married	Part time employee	Bachelor’s degree	5,000-10,000 QR	Two	Two	9	Yes	31,000- 40,000 KM	80,000- 160,000QR	First time I heard about it	I have no concern about AV safety	Agree	Disagree.	Totally disagree	Strongly agree	Strongly agree	Disagree.	Strongly agree	Strongly agree	Neutral	Agree	Strongly agree	Strongly agree	Work	20	31-40min	Private car (Driver)	Yes	Yes	Slight increase in distance (10-20% more)	Yes, I would use autonomous vehicle
26/06/2019 1:48:32 pm	English	33	Married with children	Full time employee	Graduate (Masters or PhD	< 5,000 QR	More than 5	Four	9	Yes	10,000- 20,000 KM	20,000- 40,000 QR	First time I heard about it	I think AV are not safe and should not be allowed	Disagree.	Neutral	Disagree.	Totally disagree	Totally disagree	Totally disagree	Totally disagree	Totally disagree	Strongly agree	Strongly agree	Strongly agree	Strongly agree	Work	5	10-20min	Bus	Yes	No		No, I would not use autonomous vehicle
26/06/2019 1:51:28 pm	English	40	Married	Full time employee	High school or less	Not Applicable	Two	None	14	No	31,000- 40,000 KM	20,000- 40,000 QR	First time I heard about it	I need to know a lot about AV and their safety perforce	Agree	Agree	Agree	Agree	Agree	Agree	Agree	Agree	Agree	Agree	Agree	Agree	I don't have a private car	20		Bus	Yes	Yes	Moderate increase in distance (20-50% more )	Yes, I would use autonomous vehicle
26/06/2019 1:55:24 pm	English	26	Married	Full time employee	High school or less	Not Applicable	More than 5	None	5	No	21,000- 30,000 KM	20,000- 40,000 QR	First time I heard about it	I have no concern about AV safety	Agree	Agree	Agree	Agree	Agree	Agree	Agree	Agree	Agree	Agree	Agree	Agree	Work	not applicable	10-20min	Walk	Yes	Yes	Moderate increase in distance (20-50% more )	Yes, I would use autonomous vehicle
26/06/2019 11:59:45 am	English	40	Married with children	Full time employee	Bachelor’s degree	10,000-20,000 QR	Three	One	15	Yes	10,000- 20,000 KM	40,000- 80,000 QR	A good background (know some of its properties)	I need to know a lot about AV and their safety perforce	Neutral	Agree	Neutral	Neutral	Disagree.	Disagree.	Strongly agree	Neutral	Strongly agree	Strongly agree	Agree	Neutral	Work	15	31-40min	Private car (Driver)	Yes	Yes	No change	Yes, I would use autonomous vehicle
26/06/2019 12:16:34 pm	English	39	Single	Full time employee	Diploma degree	< 5,000 QR	Two	None	14	No	21,000- 30,000 KM	20,000- 40,000 QR	First time I heard about it	I have no concern about AV safety	Agree	Agree	Agree	Agree	Agree	Agree	Agree	Agree	Neutral	Neutral	Neutral	Neutral	I don't have a private car	not applicable	More than 40min	Bus	Yes	Yes	Significant increase in distance (at least 2 times more)	Yes, I would use autonomous vehicle
26/06/2019 12:33:54 pm	English	39	Married	Full time employee	Diploma degree	Not Applicable	Four	None	12	Yes	10,000- 20,000 KM	20,000- 40,000 QR	A simple background from (social media, newspaper or internet)	Generally, AV are safe, but I have minor concern that something could go wrong	Strongly agree	Strongly agree	Strongly agree	Strongly agree	Agree	Strongly agree	Agree	Strongly agree	Strongly agree	Agree	Disagree.	Agree	Social	20	31-40min	Private car (Driver)	Yes	Yes	Considerable increase in distance (50%-100%)	Yes, I would use autonomous vehicle
26/06/2019 12:37:00 pm	English	34	Married	Full time employee	Diploma degree	Not Applicable	Two	None	10	No	31,000- 40,000 KM	20,000- 40,000 QR	First time I heard about it	I need to know a lot about AV and their safety perforce	Agree	Agree	Agree	Agree	Agree	Agree	Agree	Agree	Strongly agree	Strongly agree	Agree	Agree	Work	not applicable		Bus	Yes	Yes	Considerable increase in distance (50%-100%)	Yes, I would use autonomous vehicle
26/06/2019 12:38:40 pm	English	29	Married with children	Full time employee	High school or less	< 5,000 QR	Two	One	8	No	21,000- 30,000 KM	80,000- 160,000QR	A simple background from (social media, newspaper or internet)	I need to know a lot about AV and their safety perforce	Agree	Neutral	Agree	Neutral	Agree	Agree	Agree	Strongly agree	Agree	Agree	Agree	Neutral	I don't have a private car	not applicable		Bus	Yes	Yes	Considerable increase in distance (50%-100%)	Yes, I would use autonomous vehicle
26/06/2019 12:46:52 pm	English	38	Married with children	Full time employee	High school or less	< 5,000 QR	One	None	15	No	21,000- 30,000 KM	20,000- 40,000 QR	A simple background from (social media, newspaper or internet)	I have no concern about AV safety	Agree	Agree	Agree	Agree	Agree	Agree	Agree	Agree	Neutral	Neutral	Agree	Disagree.	I don't have a private car	30	10-20min	Bus	Yes	Yes	No change	Yes, I would use autonomous vehicle
26/06/2019 12:48:07 pm	English	34	Married	Full time employee	Diploma degree	< 5,000 QR	Two	None	12	No	31,000- 40,000 KM	20,000- 40,000 QR	A simple background from (social media, newspaper or internet)	Generally, AV are safe, but I have minor concern that something could go wrong	Neutral	Agree	Agree	Strongly agree	Neutral	Disagree.	Agree	Agree	Strongly agree	Agree	Neutral	Agree	Work	20	More than 40min	Bus	Yes	Yes	No change	Yes, I would use autonomous vehicle
26/06/2019 2:18:41 pm	English	34	Married	Full time employee	High school or less	Not Applicable	Five	None	9	No	21,000- 30,000 KM	20,000- 40,000 QR	First time I heard about it	I need to know a lot about AV and their safety perforce	Strongly agree	Strongly agree	Strongly agree	Strongly agree	Strongly agree	Strongly agree	Strongly agree	Totally disagree	Neutral	Totally disagree	Neutral	Neutral	I don't have a private car	not applicable	Less than 10 min	Walk	Yes	Yes	Moderate increase in distance (20-50% more )	Yes, I would use autonomous vehicle
26/06/2019 3:10:51 pm	English	41	Married	Full time employee	High school or less	Not Applicable	More than 5	Two	17	Yes	10,000- 20,000 KM	20,000- 40,000 QR	A simple background from (social media, newspaper or internet)	Generally, AV are safe, but I have minor concern that something could go wrong	Agree	Agree	Agree	Agree	Agree	Agree	Agree	Agree	Agree	Agree	Agree	Agree	Work	10	Less than 10 min	Bus	Yes	Yes	Slight increase in distance (10-20% more)	Yes, I would use autonomous vehicle
26/06/2019 3:30:16 pm	English	41	Married	Full time employee	High school or less	Not Applicable	More than 5	Two	20	Yes	<10,000 KM	20,000- 40,000 QR	A simple background from (social media, newspaper or internet)	Generally, AV are safe, but I have minor concern that something could go wrong	Agree	Agree	Agree	Agree	Agree	Agree	Agree	Agree	Agree	Agree	Agree	Agree	Work	10	Less than 10 min	Bus	Yes	Yes	Moderate increase in distance (20-50% more )	Yes, I would use autonomous vehicle
26/06/2019 3:43:42 pm	English	31	Single	Full time employee	High school or less	Not Applicable	Four	One	11	Yes	10,000- 20,000 KM	20,000- 40,000 QR	A simple background from (social media, newspaper or internet)	I am opposed of using AV, unless I can override the control manually	Totally disagree	Disagree.	Disagree.	Disagree.	Neutral	Disagree.	Neutral	Neutral	Disagree.	Agree	Agree	Agree	Shopping	10	10-20min	Private car (Driver)	No	Yes	Considerable increase in distance (50%-100%)	No, I would not use autonomous vehicle
26/06/2019 3:52:09 pm	English	44	Married with children	Full time employee	Diploma degree	< 5,000 QR	More than 5	One	20	Yes	<10,000 KM	20,000- 40,000 QR	A simple background from (social media, newspaper or internet)	I need to know a lot about AV and their safety perforce	Disagree.	Agree	Disagree.	Agree	Neutral	Neutral	Agree	Agree	Agree	Agree	Agree	Agree	Social	25		Private car (Driver)	Yes	Yes	Slight increase in distance (10-20% more)	Yes, I would use autonomous vehicle
26/06/2019 4:33:29 pm	English	45	Married with children	Full time employee	Bachelor’s degree	5,000-10,000 QR	Three	One	14	Yes	10,000- 20,000 KM	20,000- 40,000 QR	First time I heard about it	I need to know a lot about AV and their safety perforce	Agree	Agree	Agree	Agree	Agree	Agree	Agree	Agree	Agree	Agree	Agree	Agree	Work	20	10-20min	Private car (Driver)	Yes	Yes	Moderate increase in distance (20-50% more )	Yes, I would use autonomous vehicle
26/11/2019 12:18:09 pm	English	60	Married with children	Full time employee	Graduate (Masters or PhD	More than 40,000 QR	Three	Four	20	Yes	10,000- 20,000 KM	160,000- 320,000QR	A good background (know some of its properties)	Generally, AV are safe, but I have minor concern that something could go wrong	Neutral	Agree	Disagree.	Disagree.	Disagree.	Disagree.	Agree	Neutral	Neutral	Agree	Agree	Neutral	Work	20	More than 40min	Private car (Passenger)	Yes	Yes	No change	Yes, I would use autonomous vehicle
26/11/2019 12:39:02 pm	English	51	Married with children	Full time employee	Bachelor’s degree	5,000-10,000 QR	Three	One	20	Yes	31,000- 40,000 KM	20,000- 40,000 QR	A simple background from (social media, newspaper or internet)	I need to know a lot about AV and their safety perforce	Disagree.	Neutral	Agree	Disagree.	Disagree.	Agree	Disagree.	Agree	Agree	Strongly agree	Strongly agree	Strongly agree	Work	30	More than 40min	Private car (Driver)	Yes	Yes	No change	Yes, I would use autonomous vehicle
26/11/2019 3:49:27 pm	English	39	Single	Full time employee	Bachelor’s degree	10,000-20,000 QR	One	One	3	Yes	10,000- 20,000 KM	40,000- 80,000 QR	A simple background from (social media, newspaper or internet)	I need to know a lot about AV and their safety perforce	Disagree.	Disagree.	Disagree.	Disagree.	Disagree.	Disagree.	Neutral	Neutral	Agree	Agree	Agree	Agree	Work	30	31-40min	Private car (Driver)	No	Yes	No change	No, I would not use autonomous vehicle
26/11/2019 7:46:24 am	English	56	Married	Full time employee	Graduate (Masters or PhD	20,000-40,000 QR	Two	Two	20	Yes	21,000- 30,000 KM	40,000- 80,000 QR	A simple background from (social media, newspaper or internet)	I need to know a lot about AV and their safety perforce	Neutral	Agree	Neutral	Neutral	Neutral	Neutral	Neutral	Neutral	Neutral	Neutral	Neutral	Neutral	Work	15	21-30min	Private car (Driver)	Yes	Yes	Moderate increase in distance (20-50% more )	Yes, I would use autonomous vehicle
26/11/2019 7:50:29 am	English	53	Married with children	Full time employee	Bachelor’s degree	10,000-20,000 QR	Five	One	20	Yes	10,000- 20,000 KM	40,000- 80,000 QR	A simple background from (social media, newspaper or internet)	I need to know a lot about AV and their safety perforce	Neutral	Strongly agree	Neutral	Neutral	Neutral	Disagree.	Agree	Strongly agree	Strongly agree	Agree	Agree	Strongly agree	Work	30	More than 40min	Private car (Driver)	Yes	Yes	No change	Yes, I would use autonomous vehicle
26/11/2019 8:17:02 am	English	65	Married with children	Full time employee	Bachelor’s degree	20,000-40,000 QR	Three	One	20	Yes	10,000- 20,000 KM	40,000- 80,000 QR	A good background (know some of its properties)	I need to know a lot about AV and their safety perforce	Neutral	Neutral	Neutral	Neutral	Neutral	Neutral	Neutral	Neutral	Neutral	Neutral	Neutral	Neutral	Shopping	15	31-40min	Private car (Driver)	Yes	No		Yes, I would use autonomous vehicle
26/11/2019 8:31:00 am	English	44	Married with children	Full time employee	Bachelor’s degree	20,000-40,000 QR	More than 5	Three	20	Yes	21,000- 30,000 KM	40,000- 80,000 QR	A simple background from (social media, newspaper or internet)	I need to know a lot about AV and their safety perforce	Neutral	Agree	Agree	Agree	Agree	Agree	Agree	Neutral	Agree	Agree	Agree	Neutral	Work	5	Less than 10 min	Private car (Driver)	No	Yes	Slight increase in distance (10-20% more)	Yes, I would use autonomous vehicle
26/11/2019 9:05:08 am	English	66	Married with children	Full time employee	Bachelor’s degree	20,000-40,000 QR	One	One	20	Yes	10,000- 20,000 KM	40,000- 80,000 QR	A simple background from (social media, newspaper or internet)	I need to know a lot about AV and their safety perforce	Agree	Agree	Agree	Neutral	Agree	Neutral	Agree	Agree	Neutral	Neutral	Agree	Agree	Work	25	31-40min	Private car (Driver)	Yes	Yes	Slight increase in distance (10-20% more)	Yes, I would use autonomous vehicle
26/11/2019 9:25:46 am	Arabic	55	Married	Full time employee	Bachelor’s degree	20,000-40,000 QR	Four	One	14	Yes	10,000- 20,000 KM	20,000- 40,000 QR	A simple background from (social media, newspaper or internet)	Generally, AV are safe, but I have minor concern that something could go wrong	Disagree.	Agree	Agree	Agree	Agree	Agree	Agree	Agree	Disagree.	Disagree.	Disagree.	Agree	Social	10	21-30min	Private car (Driver)	Yes	No		Yes, I would use autonomous vehicle
27/05/2019 2:54:57 pm	English	39	Married with children	Full time employee	Graduate (Masters or PhD	20,000-40,000 QR	Two	One	12	Yes	10,000- 20,000 KM	40,000- 80,000 QR	A good background (know some of its properties)	Generally, AV are safe, but I have minor concern that something could go wrong	Disagree.	Disagree.	Disagree.	Agree	Agree	Agree	Agree	Neutral	Neutral	Neutral	Agree	Agree	Work	5	10-20min	Private car (Driver)	Yes	Yes	Slight increase (10-20% more)	Yes, I would use autonomous vehicle
27/05/2019 3:33:05 pm	English	30	Married	Student	Graduate (Masters or PhD	5,000-10,000 QR	Two	None	not applicable	No	<10,000 KM	20,000- 40,000 QR	A good background (know some of its properties)	Generally, AV are safe, but I have minor concern that something could go wrong	Neutral	Neutral	Neutral	Agree	Disagree.	Agree	Agree	Agree	Agree	Agree	Agree	Agree	Work	not applicable		Bus	Yes	Yes	Slight increase (10-20% more)	Yes, I would use autonomous vehicle
27/06/2019 3:32:46 pm	English	36	Married with children	Full time employee	Bachelor’s degree	20,000-40,000 QR	Two	Two	15	Yes	21,000- 30,000 KM	40,000- 80,000 QR	A simple background from (social media, newspaper or internet)	I need to know a lot about AV and their safety perforce	Neutral	Neutral	Disagree.	Disagree.	Disagree.	Disagree.	Agree	Neutral	Strongly agree	Strongly agree	Neutral	Neutral	Work	25	31-40min	Private car (Driver)	No	No		No, I would not use autonomous vehicle
27/06/2019 7:21:38 am	English	52	Married	Full time employee	Graduate (Masters or PhD	More than 40,000 QR	Two	Two	20	Yes	>40,000 KM	160,000- 320,000QR	A good background (know some of its properties)	Generally, AV are safe, but I have minor concern that something could go wrong	Neutral	Agree	Neutral	Agree	Strongly agree	Neutral	Agree	Strongly agree	Agree	Strongly agree	Neutral	Agree	Work	15	10-20min	Private car (Driver)	Yes	Yes	Slight increase in distance (10-20% more)	Yes, I would use autonomous vehicle
27/11/2019 9:22:22 am	English	40	Single	Full time employee	Graduate (Masters or PhD	Not Applicable	One	One	15	Yes	21,000- 30,000 KM	40,000- 80,000 QR	A good background (know some of its properties)	Generally, AV are safe, but I have minor concern that something could go wrong	Disagree.	Neutral	Neutral	Agree	Agree	Agree	Agree	Agree	Agree	Strongly agree	Disagree.	Strongly agree	Work	10	Less than 10 min	Private car (Driver)	Yes	Yes	Moderate increase in distance (20-50% more )	Yes, I would use autonomous vehicle
28/06/2019 1:39:35 am	Arabic	20	Single	Student	High school or less	< 5,000 QR	Four	One	5	Yes	10,000- 20,000 KM	80,000- 160,000QR	A simple background from (social media, newspaper or internet)	Generally, AV are safe, but I have minor concern that something could go wrong	Agree	Agree	Agree	Agree	Neutral	Agree	Agree	Agree	Agree	Agree	Agree	Agree	Shopping	20	10-20min	Private car (Driver)	Yes	Yes	Moderate increase in distance (20-50% more )	Yes, I would use autonomous vehicle
28/06/2019 1:39:38 am	Arabic	30	Married	Housewife	High school or less	Not Applicable	Two	One	not applicable	No	<10,000 KM	40,000- 80,000 QR	A simple background from (social media, newspaper or internet)	Generally, AV are safe, but I have minor concern that something could go wrong	Neutral	Neutral	Neutral	Neutral	Agree	Neutral	Agree	Neutral	Agree	Agree	Agree	Agree	I don't have a private car	not applicable		Private car (Driver)	Yes	Yes	Slight increase in distance (10-20% more)	Yes, I would use autonomous vehicle
28/06/2019 5:18:21 am	Arabic	36	Married	Full time employee	Graduate (Masters or PhD	10,000-20,000 QR	Two	Two	14	Yes	10,000- 20,000 KM	40,000- 80,000 QR	A simple background from (social media, newspaper or internet)	Generally, AV are safe, but I have minor concern that something could go wrong	Disagree.	Neutral	Disagree.	Disagree.	Strongly agree	Strongly agree	Strongly agree	Strongly agree	Strongly agree	Strongly agree	Strongly agree	Strongly agree	Social	30	21-30min	Private car (Driver)	Yes	Yes	Slight increase in distance (10-20% more)	Yes, I would use autonomous vehicle
28/11/2019 1:29:01 pm	English	43	Married with children	Full time employee	Graduate (Masters or PhD	20,000-40,000 QR	Four	Two	20	Yes	>40,000 KM	80,000- 160,000QR	A good background (know some of its properties)	I think AV are not safe and should not be allowed	Agree	Neutral	Neutral	Agree	Disagree.	Disagree.	Neutral	Neutral	Agree	Agree	Agree	Agree	Work	30	More than 40min	Private car (Driver)	No	Yes	No change	No, I would not use autonomous vehicle
28/11/2019 4:03:48 pm	English	21	Single	Student	High school or less	Not Applicable	Four	Two	not applicable	No	<10,000 KM	20,000- 40,000 QR	A strong background (know what kind of technology are used in AV)	Generally, AV are safe, but I have minor concern that something could go wrong	Strongly agree	Strongly agree	Strongly agree	Strongly agree	Strongly agree	Strongly agree	Strongly agree	Agree	Agree	Agree	Neutral	Agree	I don't have a private car	not applicable		Metro	Yes	Yes	Slight increase in distance (10-20% more)	Yes, I would use autonomous vehicle
28/11/2019 4:06:59 pm	English	19	Single	Student	High school or less	Not Applicable	Three	One	not applicable	No	>40,000 KM	80,000- 160,000QR	A simple background from (social media, newspaper or internet)	Generally, AV are safe, but I have minor concern that something could go wrong	Neutral	Neutral	Disagree.	Strongly agree	Neutral	Agree	Neutral	Neutral	Strongly agree	Strongly agree	Agree	Strongly agree	Work	30	More than 40min	Private car (Passenger)	No	Yes	Slight increase in distance (10-20% more)	Yes, I would use autonomous vehicle
28/11/2019 9:22:07 am	English	34	Married with children	Housewife	Diploma degree	Not Applicable	Two	Two	14	No	<10,000 KM	40,000- 80,000 QR	A simple background from (social media, newspaper or internet)	I need to know a lot about AV and their safety perforce	Neutral	Agree	Neutral	Disagree.	Agree	Neutral	Neutral	Agree	Agree	Strongly agree	Strongly agree	Agree	Shopping	10	21-30min	Private car (Driver)	No	No		No, I would not use autonomous vehicle
29/06/2019 1:42:24 pm	English	50	Married	Full time employee	High school or less	< 5,000 QR	One	One	20	Yes	21,000- 30,000 KM	20,000- 40,000 QR	First time I heard about it	I need to know a lot about AV and their safety perforce	Totally disagree	Agree	Neutral	Neutral	Disagree.	Disagree.	Disagree.	Neutral	Neutral	Agree	Disagree.	Agree	Social	5		Private car (Driver)	No	No		No, I would not use autonomous vehicle
29/06/2019 5:08:00 pm	English	22	Single	Student	High school or less	Not Applicable	Four	More than 4	4	Yes	>40,000 KM	160,000- 320,000QR	A good background (know some of its properties)	Generally, AV are safe, but I have minor concern that something could go wrong	Neutral	Strongly agree	Neutral	Disagree.	Agree	Neutral	Neutral	Disagree.	Neutral	Neutral	Neutral	Neutral	Work	10	21-30min	Private car (Driver)	Yes	Yes	Slight increase in distance (10-20% more)	Yes, I would use autonomous vehicle
29/11/2019 12:45:10 pm	English	37	Married with children	Full time employee	Graduate (Masters or PhD	10,000-20,000 QR	Two	Two	12	Yes	10,000- 20,000 KM	40,000- 80,000 QR	A good background (know some of its properties)	Generally, AV are safe, but I have minor concern that something could go wrong	Neutral	Neutral	Neutral	Neutral	Neutral	Neutral	Agree	Neutral	Agree	Agree	Agree	Agree	Work	30	More than 40min	Private car (Driver)	No	No		No, I would not use autonomous vehicle
29/11/2019 6:13:19 pm	Arabic	19	Single	Student	Bachelor’s degree	< 5,000 QR	Five	One	not applicable	No	10,000- 20,000 KM	40,000- 80,000 QR	A strong background (know what kind of technology are used in AV)	I am opposed of using AV, unless I can override the control manually	Agree	Agree	Agree	Strongly agree	Neutral	Disagree.	Agree	Agree	Strongly agree	Strongly agree	Strongly agree	Strongly agree	Work	15	21-30min	Private car (Passenger)	No	Yes	Moderate increase in distance (20-50% more )	No, I would not use autonomous vehicle
30/06/2019 1:03:55 pm	Arabic	47	Married	Full time employee	High school or less	Not Applicable	Two	None	18	No	>40,000 KM	20,000- 40,000 QR	A simple background from (social media, newspaper or internet)	Generally, AV are safe, but I have minor concern that something could go wrong	Neutral	Agree	Strongly agree	Strongly agree	Agree	Strongly agree	Strongly agree	Agree	Strongly agree	Agree	Agree	Agree	I don't have a private car	not applicable	Less than 10 min	Walk	Yes	Yes	Moderate increase in distance (20-50% more )	Yes, I would use autonomous vehicle
30/06/2019 1:05:54 pm	English	52	Married with children	Full time employee	High school or less	Not Applicable	Three	None	20	No	31,000- 40,000 KM	20,000- 40,000 QR	First time I heard about it	Generally, AV are safe, but I have minor concern that something could go wrong	Agree	Agree	Agree	Agree	Agree	Agree	Agree	Strongly agree	Agree	Agree	Agree	Agree	I don't have a private car	10	10-20min	Bus	Yes	Yes	Moderate increase in distance (20-50% more )	Yes, I would use autonomous vehicle
30/06/2019 1:13:51 pm	English	34	Married with children	Full time employee	Diploma degree	Not Applicable	More than 5	Two	16	Yes	10,000- 20,000 KM	20,000- 40,000 QR	First time I heard about it	I need to know a lot about AV and their safety perforce	Agree	Agree	Disagree.	Agree	Agree	Neutral	Agree	Agree	Totally disagree	Neutral	Agree	Agree	Work	10	10-20min	Private car (Driver)	No	No		No, I would not use autonomous vehicle
30/06/2019 1:17:00 pm	English	42	Married with children	Full time employee	Bachelor’s degree	Not Applicable	Two	One	16	Yes	31,000- 40,000 KM	20,000- 40,000 QR	First time I heard about it	I need to know a lot about AV and their safety perforce	Agree	Agree	Agree	Agree	Agree	Agree	Agree	Agree	Agree	Agree	Agree	Agree	Work	15	10-20min	Private car (Driver)	No	No		Yes, I would use autonomous vehicle
30/06/2019 1:19:50 pm	Arabic	46	Married with children	Full time employee	High school or less	< 5,000 QR	Four	One	20	Yes	>40,000 KM	20,000- 40,000 QR	First time I heard about it	I think AV are not safe and should not be allowed	Totally disagree	Agree	Agree	Agree	Agree	Disagree.	Disagree.	Disagree.	Agree	Agree	Agree	Agree	Social	10	Less than 10 min	Private car (Passenger)	Yes	Yes	Slight increase in distance (10-20% more)	Yes, I would use autonomous vehicle
30/06/2019 1:21:11 pm	Arabic	50	Married	Full time employee	High school or less	Not Applicable	More than 5	None	20	Yes	>40,000 KM	80,000- 160,000QR	A good background (know some of its properties)	Generally, AV are safe, but I have minor concern that something could go wrong	Neutral	Neutral	Neutral	Neutral	Neutral	Neutral	Strongly agree	Disagree.	Agree	Agree	Agree	Agree	I don't have a private car	not applicable	Less than 10 min	Walk	No	Yes	No change	No, I would not use autonomous vehicle
30/06/2019 1:33:59 pm	English	56	Married	Full time employee	High school or less	Not Applicable	One	One	20	Yes	<10,000 KM	20,000- 40,000 QR	A strong background (know what kind of technology are used in AV)	I need to know a lot about AV and their safety perforce	Strongly agree	Strongly agree	Strongly agree	Strongly agree	Strongly agree	Strongly agree	Strongly agree	Strongly agree	Strongly agree	Strongly agree	Strongly agree	Strongly agree	Work	5	Less than 10 min	Walk	Yes	Yes	No change	Yes, I would use autonomous vehicle
30/06/2019 1:53:38 pm	English	46	Married with children	Full time employee	High school or less	< 5,000 QR	Four	One	20	Yes	21,000- 30,000 KM	20,000- 40,000 QR	A good background (know some of its properties)	I need to know a lot about AV and their safety perforce	Agree	Agree	Agree	Agree	Agree	Disagree.	Agree	Agree	Disagree.	Disagree.	Disagree.	Agree	Work	10	10-20min	Private car (Driver)	Yes	No		Yes, I would use autonomous vehicle
30/06/2019 10:38:14 pm	English	43	Single	Full time employee	Graduate (Masters or PhD	20,000-40,000 QR	Two	One	20	Yes	<10,000 KM	40,000- 80,000 QR	A strong background (know what kind of technology are used in AV)	Generally, AV are safe, but I have minor concern that something could go wrong	Disagree.	Disagree.	Disagree.	Agree	Agree	Agree	Agree	Agree	Strongly agree	Neutral	Disagree.	Neutral	Shopping	5	10-20min	Metro	Yes	No		No, I would not use autonomous vehicle
30/06/2019 12:27:35 pm	English	40	Married with children	Full time employee	High school or less	< 5,000 QR	One	One	18	Yes	21,000- 30,000 KM	20,000- 40,000 QR	A simple background from (social media, newspaper or internet)	Generally, AV are safe, but I have minor concern that something could go wrong	Agree	Agree	Agree	Neutral	Neutral	Agree	Neutral	Neutral	Neutral	Neutral	Agree	Agree	Work	15	10-20min	Private car (Passenger)	No	Yes	Slight increase in distance (10-20% more)	Yes, I would use autonomous vehicle
30/06/2019 12:38:21 pm	English	49	Married	Full time employee	High school or less	Not Applicable	Two	None	20	No	<10,000 KM	20,000- 40,000 QR	First time I heard about it	Generally, AV are safe, but I have minor concern that something could go wrong	Neutral	Neutral	Agree	Agree	Agree	Agree	Agree	Agree	Agree	Neutral	Agree	Agree	Work	not applicable	Less than 10 min	Bus	Yes	Yes	Moderate increase in distance (20-50% more )	Yes, I would use autonomous vehicle
30/06/2019 12:38:33 pm	English	45	Married	Full time employee	High school or less	Not Applicable	One	One	20	Yes	10,000- 20,000 KM	20,000- 40,000 QR	First time I heard about it	I have no concern about AV safety	Neutral	Neutral	Agree	Neutral	Agree	Agree	Agree	Agree	Agree	Neutral	Agree	Disagree.	Work	30	More than 40min	Private car (Driver)	Yes	Yes	Slight increase in distance (10-20% more)	Yes, I would use autonomous vehicle
30/06/2019 12:40:00 pm	English	53	Married	Full time employee	Bachelor’s degree	More than 40,000 QR	Four	One	20	Yes	<10,000 KM	20,000- 40,000 QR	First time I heard about it	I need to know a lot about AV and their safety perforce	Agree	Agree	Agree	Agree	Agree	Agree	Agree	Agree	Agree	Agree	Agree	Agree	I don't have a private car	5		Walk	Yes	Yes	Considerable increase in distance (50%-100%)	Yes, I would use autonomous vehicle
30/06/2019 12:40:02 pm	English	36	Married with children	Full time employee	High school or less	Not Applicable	Five	Two	20	Yes	10,000- 20,000 KM	20,000- 40,000 QR	First time I heard about it	I need to know a lot about AV and their safety perforce	Agree	Agree	Agree	Agree	Agree	Agree	Agree	Agree	Agree	Agree	Agree	Agree	Work	10	10-20min	Private car (Driver)	Yes	Yes	Moderate increase in distance (20-50% more )	Yes, I would use autonomous vehicle
30/06/2019 12:44:49 pm	English	39	Married	Full time employee	High school or less	Not Applicable	Two	One	12	Yes	10,000- 20,000 KM	20,000- 40,000 QR	A simple background from (social media, newspaper or internet)	I have no concern about AV safety	Agree	Agree	Agree	Agree	Agree	Agree	Agree	Totally disagree	Totally disagree	Totally disagree	Neutral	Neutral	Work	25	Less than 10 min	Private car (Driver)	Yes	Yes	Slight increase in distance (10-20% more)	Yes, I would use autonomous vehicle
30/06/2019 12:45:53 pm	English	38	Married with children	Full time employee	High school or less	< 5,000 QR	One	None	13	No	>40,000 KM	20,000- 40,000 QR	A simple background from (social media, newspaper or internet)	Generally, AV are safe, but I have minor concern that something could go wrong	Disagree.	Agree	Disagree.	Disagree.	Disagree.	Neutral	Agree	Agree	Strongly agree	Agree	Agree	Neutral	I don't have a private car	not applicable	Less than 10 min	Walk	Yes	Yes	No change	No, I would not use autonomous vehicle
30/06/2019 12:50:24 pm	English	55	Married with children	Full time employee	High school or less	Not Applicable	Four	None	20	No	<10,000 KM	20,000- 40,000 QR	First time I heard about it	I need to know a lot about AV and their safety perforce	Agree	Agree	Agree	Agree	Agree	Agree	Agree	Agree	Agree	Agree	Agree	Agree	Shopping	not applicable	10-20min	Private car (Passenger)	Yes	Yes	Considerable increase in distance (50%-100%)	Yes, I would use autonomous vehicle
30/06/2019 12:51:13 pm	English	39	Married	Full time employee	Diploma degree	< 5,000 QR	Four	None	14	No	21,000- 30,000 KM	20,000- 40,000 QR	A simple background from (social media, newspaper or internet)	I need to know a lot about AV and their safety perforce	Neutral	Agree	Disagree.	Agree	Disagree.	Neutral	Agree	Agree	Neutral	Disagree.	Agree	Agree	I don't have a private car	not applicable		Bus	Yes	Yes	Moderate increase in distance (20-50% more )	Yes, I would use autonomous vehicle
30/06/2019 12:55:16 pm	English	55	Married with children	Full time employee	High school or less	< 5,000 QR	More than 5	One	20	No	31,000- 40,000 KM	40,000- 80,000 QR	First time I heard about it	I have no concern about AV safety	Neutral	Agree	Agree	Neutral	Neutral	Disagree.	Neutral	Neutral	Agree	Agree	Agree	Disagree.	I don't have a private car	not applicable		Bus	No	Yes	No change	Yes, I would use autonomous vehicle
30/06/2019 4:52:05 pm	English	32	Married	Full time employee	High school or less	< 5,000 QR	More than 5	None	11	No	<10,000 KM	20,000- 40,000 QR	First time I heard about it	I have no concern about AV safety	Neutral	Agree	Agree	Agree	Neutral	Neutral	Neutral	Neutral	Neutral	Agree	Disagree.	Neutral	I don't have a private car	not applicable		Bus	Yes	Yes	Slight increase in distance (10-20% more)	Yes, I would use autonomous vehicle

## Sheet: Parameter categories definition
Column ID in "Data Sheet'	Parameter
B	Language	Item	English	Arabic
		Category	0	1
C	A1. Age ?	Item
		Category
D	A2. Marital status ?	Item	Single	Married	Married with children
		Category	1	2	3
E	A3. Type of employment ?	Item	full time employee	part time employee	student	housewife	unemployed	Other
		Category	1	2	3	4	5	6
F	A4. Highest education level ?	Item	High school or less	Diploma degree	Bachelor’s degree	Graduate (Masters or PhD
		Category	1	2	3	4
G	A5. Average income per month?	Item	Not Applicable	< 5,000 QR	5,000-10,000 QR	10,000-20,000 QR	20,000-40,000 QR	More than 40,000 QR
		Category	0	1	2	3	4	5
H	A6. Number of individuals above 18 years old in your household?	Item	One	Two	Three	Four	Five	more than 5
		Category	1	2	3	4	5	6
I	A7. Total number of cars in your household ?	Item	None	One	Two	Three	Four	More than 4
		Category	0	1	2	3	4	5
J	B1. Number of years of driving experience ?	Item	Not applicable	0
		Category	-1	0
K	B2. Do you own a car ?	Item	Yes	No
		Category	1	0
L	B3. Average traveled distance per year?	Item	<10,000 KM	10,000- 20,000 KM	21,000- 30,000 KM	31,000- 40,000 KM	>40,000 KM
		Category	1	2	3	4	5
M	B4. How much did you pay for your current car or how much you are willing to pay for a new car?	Item	20,000- 40,000 QR	40,000- 80,000 QR	80,000- 160,000QR	160,000- 320,000QR	More than 320,000 QR
		Category	1	2	3	4	5
N	C1. How much did you know about AV?	Item	First time I heard about it	A simple background from (social media, newspaper or internet)	A good background (know some of its properties)	A strong background (know what kind of technology are used in AV)
		Category	1	2	3	4
O	C2. Select one statement representing your perception on the safety of AV.	Item	I have no concern about AV safety	Generally, AV are safe, but I have minor concern that something could go wrong	I need to know a lot about AV and their safety perforce	I am opposed of using AV, unless I can override the control manually	I think AV are not safe and should not be allowed
		Category	1	2	3	4	5
P	C3-1. Introducing AV will reduce the congestion on the roadways.	Item	Strongly agree	Agree	Neutral	Disagree.	Totally disagree
		Category	2	1	0	-1	-2
Q	C3-2. Introducing AV will reduce fuel consumption.	Item	Strongly agree	Agree	Neutral	Disagree.	Totally disagree
		Category	2	1	0	-1	-2
R	C3-3. Introducing AV will reduce travel time.	Item	Strongly agree	Agree	Neutral	Disagree.	Totally disagree
		Category	2	1	0	-1	-2
S	C3-4. Introducing AV will reduce parking cost.	Item	Strongly agree	Agree	Neutral	Disagree.	Totally disagree
		Category	2	1	0	-1	-2
T	C3-5. AV can encourage me to travel long distance trips more often.	Item	Strongly agree	Agree	Neutral	Disagree.	Totally disagree
		Category	2	1	0	-1	-2
U	C3-6. AV can allow me to visit places which I feel difficult to reach it through regular car.	Item	Strongly agree	Agree	Neutral	Disagree.	Totally disagree
		Category	2	1	0	-1	-2
V	C3-7. AV can make my travel more comfortable.	Item	Strongly agree	Agree	Neutral	Disagree.	Totally disagree
		Category	2	1	0	-1	-2
W	C3-8. AV can eliminate the human errors causing vehicle accidents.	Item	Strongly agree	Agree	Neutral	Disagree.	Totally disagree
		Category	2	1	0	-1	-2
X	C4-1. I have concerns about securing the autonomous driving system from computer hackers.	Item	Strongly agree	Agree	Neutral	Disagree.	Totally disagree
		Category	2	1	0	-1	-2
Y	C4-2. I have concerns about possibility of accident between regular cars and autonomous vehicles.	Item	Strongly agree	Agree	Neutral	Disagree.	Totally disagree
		Category	2	1	0	-1	-2
Z	C4-3. I have concerns about increase in maintenance cost in term of (updating computer system of the AVs changing equipment’s costs).	Item	Strongly agree	Agree	Neutral	Disagree.	Totally disagree
		Category	2	1	0	-1	-2
AA	C4-4. I have concerns about the performance of autonomous vehicles in harsh environmental conditions (such as during raining weather condition)	Item	Strongly agree	Agree	Neutral	Disagree.	Totally disagree
		Category	2	1	0	-1	-2
AB	D1. For what purpose you travel most by car (work, shopping, social, escort) ?	Item	I don't have a private car	Work	Shopping	Social	Others/Escort
		Category	0	1	2	3	4
AC	D2. In average how many kilometers you travel per work trip?	Item	not applicable	5	10	15	20	25	30
		Category	0	1	2	3	4	5	6
AD	D3. In average what is the total travel time per day that you commute from home to work (only answer if you use a private car otherwise skip this question)?	Item	Less than 10 min	10-20min	21-30min	31-40min	More than 40min	Skip the question
		Category	1	2	3	4	5
AE	D4. What mode of travel do you use for daily commute?	Item	Private car (driver)	Private car (passenger)	Bus	Walk	Bicycle	Taxi	Metro	Others
		Category	1	2	3	4	5	6	7	8
AF	D5. Would you switch to use autonomous vehicle if both regular and autonomous vehicle have the same travel time and travel cost?	Item	Yes	No
		Category	1	0
AG	D6. If you don’t own a driving license yet, or not able to drive (elderly/person with disability), or currently use other mode choice such as (public transport or taxi) would you switch to use autonomous vehicles?	Item	Yes	No
		Category	1	0
AH	D7. How would your number of trips or travel distance change compared to your current travel patterns?	Item	No change	Slight increase (10-20% more)	Moderate increase (20-50% more in distance)	Considerable increase (50%-100%)	Significant increase (at least 2 times more)	Slight increase in distance (10-20% more)	Moderate increase in distance (20-50% more )	Considerable increase in distance (50%-100%)	Significant increase in distance (at least 2 times more)
		Category	0	1	2	3	4	1	2	3	4
AI	D8. Overall, after considering advantages & disadvantages of using autonomous vehicle, would you like shift to use autonomous vehicle?	Item	Yes, I would use autonomous vehicle	No, I would not use autonomous vehicle
		Category	1	0
